# Supplementary material for: Gene expression in murine mammary epithelial stem cell-like cells shows similarities to human breast cancer gene expression
Source: Breast Cancer Res. 2009 May 8;11(3):R26. doi: 10.1186/bcr2256 (PMC2716494; doi:10.1186/bcr2256)
Supplement: Additional data file 1 — Excel file containing a table that lists all differentially expressed genes detected in the microarray analysis. Gene symbol, gene name, GenBank, and changes between the different stages with corresponding statistical values are given in separate columns. [file bcr2256-S1.xls]

## Sheet: Changed during diff
Gene Symbol	M-value SC-like vs predifferentiated	M-value pre-differentiated vs fully differentiated	M-value SC-like vs fully differentiated	Gene name	RefSeq ID	GenBank	B-value	B-value	B-value	P.Value	P value	P value
Expi	5.00903	0.317768	5.71851	extracellular proteinase inhibitor (Expi)	NM_007969	0	12.2583	-4.04404	373.358	2.22885e-05	0.152468	4.12556e-164
Gas6	3.14337	0.530255	3.8782	growth arrest specific 6 (Gas6)	NM_019521	AK086187	12.1404	-3.06563	167.827	2.22885e-05	0.0889222	3.05421e-75
Slc6a6	2.88486	-0.988361	1.16894	solute carrier family 6 (neurotransmitter transporter, taurine), member 6 (Slc6a6)	NM_009320	0	11.4282	0.221464	8.69309	3.00548e-05	0.0151611	2.85171e-07
Hist1h2bp	-2.78038	-0.646721	-3.61986	histone 1, H2bp (Hist1h2bp)	NM_178202	0	11.3643	-5.20175	145.284	3.00548e-05	0.286476	1.31951e-65
Hist1h2bk	-2.95177	-1.1301	-3.28103	histone 1, H2bj (Hist1h2bj)	NM_178198	0	10.9789	1.49795	118.073	3.54863e-05	0.00752663	6.23409e-54
Ehf	3.66126	1.34104	4.76495	ets homologous factor (Ehf)	NM_007914	AK028651	10.8844	1.64055	124.545	3.54863e-05	0.00710339	7.33619e-57
Ctsd	2.8803	0.918548	4.79945	cathepsin D (Ctsd)	NM_009983	AK084331,AK089294	10.7626	-4.54573	260.862	3.54863e-05	0.201284	3.23949e-115
Hmmr	-2.85225	-1.40752	-4.65771	hyaluronan mediated motility receptor (RHAMM) (Hmmr)	NM_013552,NM_013552	0	10.3151	2.29506	245.262	5.22386e-05	0.00522623	1.44159e-108
Melk	-2.68023	-0.0775277	-4.49679	maternal embryonic leucine zipper kinase (Melk)	NM_010790	AK011932,AK010498	9.4487	-7.0679	228.118	0.000118436	0.85309	3.42737e-101
Cbln4	-2.37546	-0.223554	-2.3461	cerebellin 4 precursor protein (Cbln4)	NM_175631	AK032406,AK032621	9.38228	-4.88426	56.8468	0.000118436	0.241119	9.6189e-28
Hist2h2ac	-2.5496	-0.812741	-3.92212	histone 2, H2ac (Hist2h2ac)	NM_175662,NM_178213	0	8.97521	2.98323	171.814	0.000151073	0.00373118	6.03303e-77
Xdh	1.83497	0.389319	2.51922	0	0	AK090058,AK008517	8.89154	-1.88207	66.6491	0.000151073	0.0464697	5.97719e-32
0	3.31797	-0.150583	2.8834	0	0	AK081502,AK048361,AK020629	8.87695	-6.00722	89.5464	0.000151073	0.445137	1.0041e-41
Nupr1	1.91832	1.21404	3.03714	nuclear protein 1 (Nupr1)	NM_019738	AK009572	8.78277	2.82068	100.139	0.000151073	0.00401538	3.01379e-46
H2-T23	1.7454	-0.471283	1.12168	0	0	0	8.77914	-1.41273	7.43338	0.000151073	0.0356149	9.63996e-07
Ccna2	-3.20789	-1.79001	-4.03728	cyclin A2 (Ccna2)	NM_009828	AK044924	8.65235	0.907191	87.4734	0.000155584	0.0102365	6.36094e-41
Atp6v0d1	1.78016	0.365774	1.93958	ATPase, H transporting, V0 subunit D isoform 1 (Atp6v0d1)	NM_013477	AK083372	8.61784	-3.00873	36.5715	0.000155584	0.0858582	4.50072e-19
Hist2h3c1	-2.91018	-1.223	-2.83136	histone 2, H3c1 (Hist2h3c1)	NM_019469	0	8.57901	-0.163849	86.0859	0.000155584	0.0183946	2.92817e-40
Birc5	-2.54572	-0.280186	-3.72162	baculoviral IAP repeat-containing 5 (Birc5)	NM_009689	AK038229	8.28594	-4.07533	73.2982	0.000200402	0.15477	7.74457e-35
Cd81	2.02657	0.508769	2.30124	CD 81 antigen (Cd81)	NM_133655	0	8.20891	0.164302	54.4209	0.000204313	0.0155881	1.02432e-26
D12Ertd647e	2.21924	-0.452136	2.40628	DNA segment, Chr 12, ERATO Doi 647, expressed (D12Ertd647e), transcript variant 3	NM_194067	AK003665	8.12423	-4.28185	60.1754	0.000204313	0.174601	3.47135e-29
Exosc6	-2.10298	-0.00488793	-1.9779	exosome component 6 (Exosc6)	NM_028274	AK012102,AK088532	8.08924	-7.17723	38.3188	0.000204313	0.984695	8.18894e-20
0	-1.60299	-0.222104	-2.0328	0	0	AK017463	8.08348	-4.60669	40.8812	0.000204313	0.208138	6.7054e-21
Hist2h4	-1.99391	-0.208507	-1.98722	histone 1, H4h (Hist1h4h)	NM_153173	AK007642	8.04111	-4.97612	38.7488	0.000204576	0.252786	5.4053e-20
Lig1	-1.96846	-0.401427	-2.57813	ligase I, DNA, ATP-dependent (Lig1)	NM_010715	AK053906	7.95756	-4.13331	70.1436	0.000214091	0.182398	1.88436e-33
Dusp6	-2.8041	-0.254353	-1.71212	dual specificity phosphatase 6 (Dusp6)	NM_026268	AK009131,AK005062,AK088468	7.87077	-6.23882	10.101	0.000225104	0.5095	9.41587e-08
Hist1h3b	-2.61698	-1.12638	-2.68894	histone1, H3c (Hist1h3c)	NM_175653	0	7.81979	-1.3383	76.9363	0.000226162	0.0341977	2.41859e-36
0	-2.03559	-0.583444	-2.52236	0	0	AK088068	7.73398	-5.43591	66.8334	0.000226162	0.325158	5.07287e-32
Cbr2	2.91757	1.02394	3.4519	carbonyl reductase 2 (Cbr2)	NM_007621	AK081816	7.70846	1.14296	131.461	0.000226162	0.00900396	1.14108e-59
Ckap2	-1.9744	-0.670964	-2.97108	0	0	AK034534	7.69805	1.26598	95.5206	0.000226162	0.00835805	2.91489e-44
Adamts1	-2.46959	-0.397976	-3.20208	a disintegrin-like and metalloprotease (reprolysin type) with thrombospondin type 1 motif, 1 (Adamts1)	NM_009621	0	7.69471	-1.31862	112.116	0.000226162	0.0339111	2.09678e-51
Hist2h4	-2.22779	-0.261124	-2.42843	histone 1, H4a (Hist1h4a)	NM_178192	0	7.66052	-5.26368	61.4216	0.000226888	0.296511	1.04242e-29
0	-1.48247	-0.00772388	-1.77231	PREDICTED: similar to Splicing factor, arginine/serine-rich 3 (Pre-mRNA splicing factor SRP20) (X16 protein) (LOC432954)	XM_484471	0	7.55065	-7.17269	29.3462	0.000237091	0.969144	5.35821e-16
Mki67	-1.99836	-1.23951	-2.16055	PREDICTED: antigen identified by monoclonal antibody Ki 67 (Mki67)	XM_133912	0	7.50065	3.35871	47.1156	0.000237091	0.00345195	1.37551e-23
Plagl1	2.43261	-0.294138	1.45749	0	0	0	7.47062	-4.36691	17.5127	0.000237091	0.182078	5.94758e-11
Atp6v1a1	1.96069	1.61486	3.21769	ATPase, H transporting, V1 subunit A, isoform 1 (Atp6v1a1)	NM_007508	0	7.44662	7.04231	113.282	0.000237091	0.000756129	6.62392e-52
Ppgb	2.17485	-0.13462	2.08491	protective protein for beta-galactosidase (Ppgb)	NM_008906	AK019861,AK032197	7.42071	-5.47473	43.3785	0.000237091	0.332947	5.55143e-22
Stat1	1.55854	-0.838102	0.938469	0	0	AK084855,AK046517,AK018544	7.4055	2.01364	3.04074	0.000237091	0.00584549	6.69106e-05
H2afz	-2.52952	0.0787276	-2.29391	H2A histone family, member Z (H2afz)	NM_016750	AK088704,AK028176	7.3497	-6.45048	54.0288	0.000237091	0.574711	1.50734e-26
Cyr61	-2.88921	0.0471065	-2.51761	cysteine rich protein 61 (Cyr61)	NM_010516	0	7.33372	-7.12789	66.5549	0.000237091	0.905604	6.51898e-32
Oas1a	1.60678	-0.847562	0.955904	2'-5' oligoadenylate synthetase 1A (Oas1a)	NM_145211	0	7.31822	-0.891486	3.42512	0.000237091	0.027327	4.64976e-05
Ddx58	1.89815	-0.706513	0.534635	DEAD (Asp-Glu-Ala-Asp) box polypeptide 58 (Ddx58)	NM_172689	AK049305	7.31731	0.0292866	-3.88238	0.000237091	0.0166361	0.0475059
Rrm1	-2.43518	-0.655219	-2.46935	ribonucleotide reductase M1 (Rrm1)	NM_009103	AK082135,AK088043	7.28542	-0.190125	63.754	0.000237091	0.0185968	1.03901e-30
0	1.75924	-0.641992	0.899198	RIKEN cDNA 9930117H01 gene (9930117H01Rik)	NM_177260	AK037111,AK081441	7.25737	2.04083	2.2009	0.000237091	0.00576309	0.000149876
Hist1h3b	-2.95797	-0.951452	-4.39426	histone 1, H2ag (Hist1h2ag)	NM_178186,NM_178187,NM_178188,NM_178189	AK033518,AK028026	7.23893	0.471086	217.509	0.000237091	0.0131874	1.00227e-96
Lyar	-1.80541	-0.0302879	-2.31975	Ly1 antibody reactive clone (Lyar)	NM_025281	AK076727,AK006373	7.23562	-7.15085	55.4163	0.000237091	0.933666	3.95415e-27
Fcgrt	1.40511	-0.675085	0.137384	Fc receptor, IgG, alpha chain transporter (Fcgrt)	NM_010189	0	7.21789	-3.16462	-6.98917	0.000237091	0.0936958	0.808568
Ube2c	-1.89322	-0.461848	-2.75065	ubiquitin-conjugating enzyme E2C (Ube2c)	NM_026785	AK003722	7.13031	0.650841	80.8424	0.000245367	0.0118349	5.31608e-38
Itm2b	2.44973	0.18736	1.90616	0	0	AK088270,AK005125,AK076139,AK008861,AK002796	7.12416	-5.86645	35.0758	0.000245367	0.413028	1.93186e-18
Kif11	-2.03342	-1.26691	-1.05037	kinesin family member 11 (Kif11)	NM_010615	0	7.11332	1.51468	5.63084	0.000245367	0.00941296	5.50501e-06
Sema6a	1.51583	-0.379139	0.830021	0	0	0	7.10441	-0.867347	0.808761	0.000245367	0.0269055	0.000569713
Hmgn2	-1.45441	-1.61765	-2.7971	high mobility group nucleosomal binding domain 2 (Hmgn2)	NM_016957	AK078413,AK002374	6.98573	6.30736	83.8413	0.000261095	0.000995029	2.72463e-39
0	-1.6343	-0.335033	-2.22533	centromere autoantigen H (Cenph)	NM_021886	AK011738,AK011264,AK006208	6.9521	-4.8657	50.4218	0.000261095	0.393535	5.20996e-25
CUE1_MOUSE	1.54231	-0.208983	1.44314	CUE domain containing 1 (Cuedc1)	NM_198013	0	6.95113	-3.8588	17.0285	0.000261095	0.137876	9.4565e-11
H2afz	-2.25191	0.0707504	-2.05423	H2A histone family, member Z (H2afz)	NM_016750	AK088704,AK028176	6.89506	-6.92924	41.9006	0.000265591	0.76844	2.40042e-21
Cks2	-1.68272	-0.235205	-1.76223	CDC28 protein kinase regulatory subunit 2 (Cks2)	NM_025415	AK077690,AK002451,AK004163	6.88456	-4.34484	28.9315	0.000265591	0.179948	8.07368e-16
Ahcy	-1.80806	0.121601	-2.09256	S-adenosylhomocysteine hydrolase (Ahcy)	NM_016661	AK075629,9430016L23	6.79781	-7.03925	43.75	0.000284421	0.833973	3.82287e-22
Hist1h2ah	-3.45821	#N/A	-4.19472	histone 1, H2an (Hist1h2an)	NM_178184	0	6.77137	#N/A	197.564	0.000237091	#N/A	4.60238e-88
Q8HWA3	-1.92892	-0.673598	-1.79649	PREDICTED: similar to UL16 binding protein 1; alcan-beta (LOC434530)	XM_486373	AK037408,AK020784,AK084712	6.75241	-3.06198	30.3504	0.000290551	0.102279	2.00765e-16
IF28_MOUSE	1.9614	-0.893618	1.62581	0	0	AK007477	6.73846	-2.07232	23.5524	0.000290551	0.0517304	1.59161e-13
0	-1.78036	-0.102203	-1.78121	0	0	0	6.72833	-6.33617	29.7141	0.000290551	0.594121	3.74013e-16
Scarb2	2.13369	0.172397	2.21142	scavenger receptor class B, member 2 (Scarb2)	NM_007644	AK083038,AK011123	6.68457	-5.86843	49.7037	0.000293167	0.413295	1.05343e-24
Plk4	-1.80917	-0.312672	-1.95985	polo-like kinase 4 (Drosophila) (Plk4)	NM_011495	AK006459	6.67694	-3.92597	37.4917	0.000293167	0.16402	1.84543e-19
Ly6d	2.34223	-1.9934	0.681588	lymphocyte antigen 6 complex, locus D (Ly6d)	NM_010742	0	6.67335	4.72266	-1.80241	0.000293167	0.00169634	0.00661147
0	3.72729	0.177928	#N/A	0	0	AK030314,AK010972	6.64016	-5.52142	#N/A	0.000258517	0.342095	#N/A
Tas2r102	-3.45248	-0.661912	#N/A	taste receptor, type 2, member 102 (Tas2r102)	NM_199153	0	6.58411	-4.23693	#N/A	0.000261095	0.16978	#N/A
Pttg1	-2.23438	-0.727635	-2.68852	pituitary tumor-transforming 1 (Pttg1)	NM_013917	AK088387,AK002473,AK008704	6.55964	-2.57512	76.9096	0.000323439	0.0681192	2.45936e-36
Nefl	3.28377	0.620939	-0.122226	neurofilament, light polypeptide (Nefl)	NM_010910	0	6.53645	0.342566	-6.77846	0.000265591	0.0143013	0.907835
Isgf3g	1.90608	-0.636932	1.67841	interferon dependent positive acting transcription factor 3 gamma (Isgf3g)	NM_008394	AK043697	6.49029	-0.758797	25.5752	0.000332426	0.0252606	2.17495e-14
0	1.40141	-0.368896	1.23465	0	0	0	6.4047	-2.52424	10.5312	0.000332426	0.0663461	4.89465e-08
Ddx58	1.73005	-0.738102	0.682469	0	0	AK049305	6.39774	0.37576	-1.78842	0.000332426	0.0162878	0.00652281
Sertad4	2.1428	-1.00043	0.752458	SERTA domain containing 4 (Sertad4)	NM_198247	0	6.39024	4.8006	-0.619657	0.000332426	0.00168602	0.00219903
Rbpsuh	1.29042	-0.736408	0.426544	recombining binding protein suppressor of hairless (Drosophila) (Rbpsuh)	NM_009035	AK028363,1110064N24	6.38847	2.2329	-5.09147	0.000332426	0.00530579	0.146765
0	-2.90832	-0.365684	-3.96911	0	0	0	6.38833	-5.57823	176.129	0.000332426	0.392891	8.65325e-79
0	-2.34759	-0.373864	-3.15026	RIKEN cDNA 2410030K01 gene (2410030K01Rik)	NM_026282	AK075950,AK011728	6.3859	-0.677867	108.285	0.000332426	0.0242631	9.5659e-50
H2afz	-2.35611	0.0366038	-1.92626	H2A histone family, member Z (H2afz)	NM_016750	AK088704,AK028176	6.38319	-7.11864	35.9727	0.000332426	0.895926	8.03471e-19
Ech1	1.38729	-0.371185	0.807583	enoyl coenzyme A hydratase 1, peroxisomal (Ech1)	NM_016772	AK088495	6.3777	-1.4832	0.381147	0.000332426	0.0369258	0.000857257
0	1.45393	0.319483	1.20989	0	0	0	6.37438	-6.48448	9.82669	0.000332426	0.643508	9.61792e-08
Lect1	3.40155	-0.771082	2.65723	leukocyte cell derived chemotaxin 1 (Lect1)	NM_010701	AK013975	6.35894	0.166418	74.9633	0.000332426	0.0155881	1.6591e-35
Abcd3	1.46952	0.0156207	1.39517	ATP-binding cassette, sub-family D (ALD), member 3 (Abcd3)	NM_008991	AK004660	6.34893	-7.1467	15.444	0.000332426	0.92838	4.41503e-10
Shank2	1.97899	0.101898	1.95085	PREDICTED: SH3/ankyrin domain gene 2 (Shank2)	XM_146170	0	6.31337	-6.82214	37.082	0.000332426	0.71719	2.75138e-19
Rpl38	-1.41181	-0.0581302	-1.45261	ribosomal protein L38 (Rpl38)	NM_023372	0	6.30816	-6.84519	17.3474	0.000332426	0.727713	6.94655e-11
Speer1-ps1	-3.36125	#N/A	-3.18325	0	0	AK077088	6.29668	#N/A	51.7831	0.000332426	#N/A	1.41188e-25
0	1.78973	0.74382	2.46375	0	0	0	6.28821	-2.55747	63.4325	0.000332426	0.0675054	1.42848e-30
Lmnb1	-1.77632	-0.434219	-2.58145	lamin B1 (Lmnb1)	NM_010721	AK089110	6.28698	-2.14644	70.3435	0.000332426	0.0539679	1.5522e-33
Loxl4	1.94397	0.282982	2.66308	0	0	AK078840	6.27022	-5.60972	75.3252	0.000332426	0.359951	1.17305e-35
Q9CU41	-3.30787	-0.458213	#N/A	PREDICTED: RIKEN cDNA 6330417G02 gene (6330417G02Rik)	XM_355952	AK018189	6.26917	-6.08703	#N/A	0.000332426	0.466932	#N/A
Phyh	1.98005	0.0123168	2.11171	phytanoyl-CoA hydroxylase (Phyh)	NM_010726	0	6.26528	-7.17326	44.6874	0.000332426	0.970997	1.53323e-22
Tmpo	-1.30036	-0.216516	-1.75077	thymopoietin (Tmpo)	NM_011605	AK011988,AK011992	6.25852	-5.50126	28.463	0.000332426	0.33809	1.27283e-15
Aldh2	1.40171	-0.817549	0.773482	aldehyde dehydrogenase 2, mitochondrial (Aldh2)	NM_009656	AK042326,AK078626,AK035145,AK079602	6.24481	0.122442	-0.246312	0.000332426	0.0159706	0.00155039
0	-1.93796	-0.324244	-2.75355	PREDICTED: RIKEN cDNA 4432406C08 gene (4432406C08Rik)	XM_149937	4432406C08	6.22961	-5.10371	81.0281	0.000332426	0.271592	4.51257e-38
Skp2	-1.38936	-0.0412319	-1.80225	S-phase kinase-associated protein 2 (p45) (Skp2)	NM_013787	0	6.21287	-7.03306	30.5914	0.000332426	0.829806	1.58739e-16
Prc1	-1.80988	-0.690268	-2.73224	0	0	AK088576	6.19364	-0.0790778	79.6678	0.000332426	0.0174823	1.66486e-37
Eif2ak3	1.31106	0.514211	1.86218	0	0	AK003226	6.16912	-1.40477	33.1473	0.000332426	0.0354354	1.27892e-17
0	1.40582	0.513593	2.25515	0	0	0	6.14204	-0.784543	51.9766	0.000332426	0.0255181	1.13824e-25
0	1.58776	0.0958911	1.76418	RIKEN cDNA 5031439A09 gene (5031439A09Rik)	NM_026582	3110050D23,AK029104,AK049842,AK044810,AK029053,AK019886	6.13487	-6.73484	29.0113	0.000332426	0.678442	7.46156e-16
Dutp	-2.15423	-0.536935	-2.90453	deoxyuridine triphosphatase (Dutp)	NM_023595	AK003076,AK017216,AK011407,AK077244	6.13462	-3.49072	90.9702	0.000332426	0.11188	2.57091e-42
Cp	2.25574	0.850841	2.45031	0	0	AK043248,AK014835,AK080701	6.12958	3.48368	62.664	0.000332426	0.00302281	3.00362e-30
Ube2s	-1.69138	-0.22371	-1.35105	ubiquitin-conjugating enzyme E2S (Ube2s)	NM_133777	AK017648,AK017950	6.12174	-6.21414	14.0338	0.000332426	0.502397	1.72487e-09
Mcm7	-1.9156	-0.101788	-0.572193	minichromosome maintenance deficient 7 (S. cerevisiae) (Mcm7)	NM_008568	AK076059	6.10466	-6.85649	-4.96998	0.000338622	0.733086	0.178506
Sorl1	2.01615	0.364405	2.27964	sortilin-related receptor, LDLR class A repeats-containing (Sorl1)	NM_011436	AK088154,AK029071	6.10382	-1.81557	53.2695	0.000334985	0.0446721	3.20158e-26
Xbp1	1.40601	1.0076	2.36929	X-box binding protein 1 (Xbp1)	NM_013842	AK007724	6.09421	1.50724	58.1196	0.000334985	0.00749347	2.69851e-28
Ipo11	-3.67775	-1.04618	#N/A	0	0	AK010877	6.0861	1.70685	#N/A	0.000332426	0.006929	#N/A
0	-1.29492	-0.24453	-1.59833	0	0	0	6.08138	-4.54887	22.5216	0.000336006	0.226819	4.39445e-13
H2afz	-2.35183	0.0315695	-1.85873	H2A histone family, member Z (H2afz)	NM_016750	AK088704,AK028176	6.06266	-7.16035	32.9979	0.000338622	0.946796	1.48456e-17
D12Ertd647e	1.53547	-0.414685	2.01062	DNA segment, Chr 12, ERATO Doi 647, expressed (D12Ertd647e), transcript variant 5	NM_194069	0	6.04793	-4.68453	16.5328	0.000338622	0.216302	1.89188e-10
Hmgb2	-2.38268	-0.490828	-3.01335	PREDICTED: similar to high mobility group protein B2 (LOC433785)	XM_485480,XM_485484,XM_485490,XM_485496,XM_486109	AK008443,AK076075,AK012568,AK003773,AK014053	6.03739	-4.57784	98.4644	0.000338622	0.204913	1.57427e-45
Sparc	1.2688	1.41483	2.65025	secreted acidic cysteine rich glycoprotein (Sparc)	NM_009242	AK014286	6.00242	0.138228	74.5322	0.000338622	0.0158483	2.51738e-35
0	-3.30505	-0.570967	#N/A	RIKEN cDNA 4933405I11 gene (4933405I11Rik)	NM_183101	AK016665	6.00177	1.64744	#N/A	0.000332426	0.00709899	#N/A
Kpna2	-1.71382	-0.308153	-1.65541	0	0	0	6.00089	-3.00091	24.683	0.000338622	0.085499	5.20098e-14
0	1.74532	0.0294267	1.69501	0	0	0	5.97349	-7.13823	26.2268	0.000338622	0.917753	1.14913e-14
Uhrf1	-3.05607	-1.26782	-3.01427	ubiquitin-like, containing PHD and RING finger domains, 1 (Uhrf1)	NM_010931	0	5.96217	-0.101353	98.5287	0.000338622	0.0177054	1.50365e-45
0	-1.27638	0.0210598	-1.60174	RIKEN cDNA 2610208M17 gene (2610208M17Rik)	NM_145626	0	5.96093	-7.15867	22.6484	0.000338622	0.944622	3.86777e-13
Snrpg	-1.22796	-0.50973	-1.91681	small nuclear ribonucleoprotein polypeptide G (Snrpg)	NM_026506	AK012802,AK011129,AK017852,AK013235	5.94786	-0.849774	35.55	0.000338622	0.0266119	1.20493e-18
Cobll1	1.36647	0.400159	1.59357	Cobl-like 1 (Cobll1)	NM_177025	AK037010,AK052533	5.93643	-5.25299	22.3447	0.000338622	0.294914	5.21353e-13
Ect2	-1.70587	-0.761546	-1.83304	ect2 oncogene (Ect2)	NM_007900	0	5.93313	-2.52558	31.894	0.000338622	0.120879	4.37716e-17
Timm8a	-1.60885	0.163656	-1.50848	0	0	AK088903	5.92951	-6.22507	19.2728	0.000338622	0.505936	1.05691e-11
0	-2.0822	-0.353924	-2.96289	0	0	AK088775	5.92434	-4.74028	94.9546	0.000354343	0.370949	5.07296e-44
D4Ertd421e	-2.88753	-0.857124	-3.41577	cell division cycle associated 8 (Cdca8)	NM_026560	AK031571,AK076422,AK077920,AK076065,AK078404,AK077717,AK082800,AK010905,AK020070	5.9239	-0.917653	128.573	0.000338622	0.0275727	1.9465e-58
D12Ertd647e	1.66773	-0.34898	1.67429	DNA segment, Chr 12, ERATO Doi 647, expressed (D12Ertd647e), transcript variant 1	NM_026790,NM_194066,NM_194067,NM_194068,NM_194069	AK075797,AK003665	5.92069	-4.68263	25.4146	0.000338622	0.216057	2.54017e-14
Eef1e1	-1.36332	0.250793	-0.904292	eukaryotic translation elongation factor 1 epsilon 1 (Eef1e1)	NM_025380	AK003335	5.91397	-4.1394	2.30781	0.000338622	0.160965	0.000135384
V2r10	-3.57995	-0.84626	#N/A	vomeronasal 2, receptor, 11 (V2r11)	NM_009487	0	5.91097	1.16137	#N/A	0.000338622	0.00892041	#N/A
Hist1h2bk	-2.73772	-1.28217	-3.27072	histone 1, H2bl (Hist1h2bl)	NM_178199	0	5.90963	3.50913	117.286	0.000338622	0.00298152	1.25746e-53
Hist1h2ae	-2.43785	-1.19356	-3.2846	histone 1, H2ae (Hist1h2ae)	NM_178187	AK028026	5.90404	-1.51956	118.345	0.000338622	0.0376613	4.99292e-54
Nbr1	1.62367	0.10222	1.88683	neighbor of Brca1 gene 1 (Nbr1)	NM_008676	0	5.88651	-6.10456	34.2226	0.000341734	0.472236	4.43614e-18
Cited4	2.92902	1.15278	2.61705	Cbp/p300-interacting transactivator, with Glu/Asp-rich carboxy-terminal domain, 4 (Cited4)	NM_019563	AK012136	5.86977	-0.710608	72.4972	0.000344625	0.0245486	1.86644e-34
Pbk	-3.08806	-1.23146	-3.61336	PDZ binding kinase (Pbk)	NM_023209	AK003838,AK076121	5.85798	-3.25908	144.737	0.000363949	0.113688	2.17731e-65
0	-1.24132	-0.00225925	-1.47255	0	0	0	5.82094	-7.17838	18.0262	0.000354343	0.991199	3.5875e-11
Erh	-1.49713	-0.125047	-1.45457	enhancer of rudimentary homolog (Drosophila) (Erh)	NM_007951	0	5.81888	-5.93217	17.4137	0.000354343	0.42715	6.52057e-11
Hmmr	-1.98948	-0.642935	-2.5711	0	0	0	5.81389	1.86773	31.3954	0.000354343	0.00629877	8.14773e-17
Smc2l1	-1.65625	-1.02971	-2.52938	SMC2 structural maintenance of chromosomes 2-like 1 (yeast) (Smc2l1)	NM_008017	AK017747,AK028233,AK017305	5.79872	1.0944	30.1639	0.000355341	0.00926119	2.79235e-16
U84B_MOUSE	1.30752	1.13331	2.19266	0	0	AK047688,AK080116,AK046318	5.77416	-0.523385	48.742	0.00036122	0.0224842	2.74138e-24
Nqo1	1.63117	-0.307247	1.30973	NAD(P)H dehydrogenase, quinone 1 (Nqo1)	NM_008706	AK075568	5.75049	-3.3619	12.7543	0.000363949	0.104429	5.77846e-09
Col2a1	2.50177	1.34186	3.76804	procollagen, type II, alpha 1 (Col2a1)	NM_031163	AK028295	5.73591	2.08828	158.024	0.000363949	0.00562543	4.70913e-71
Copg2	1.2255	-0.240101	0.665807	coatomer protein complex, subunit gamma 2 (Copg2)	NM_017478	AK088492	5.70837	-4.99672	-2.04986	0.000368595	0.255479	0.00833335
Hist1h2ah	-2.95722	-1.10409	-3.73397	histone 1, H2ao (Hist1h2ao)	NM_178185	0	5.70797	1.0747	155.049	0.000368595	0.00930478	7.78673e-70
Synpr	-3.35065	-0.84193	#N/A	synaptoporin (Synpr)	NM_028052	AK049661,AK032442,AK078223,AK005132	5.69643	-0.86629	#N/A	0.000363949	0.026899	#N/A
Fln29	1.22315	0.00992884	0.864112	FLN29 gene product (Fln29)	NM_172275	AK003586	5.69473	-7.17746	1.4809	0.000370705	0.986105	0.000300558
Hist2h4	-2.17473	-0.351482	-2.33902	histone 1, H4k (Hist1h4k)	NM_178211	0	5.68265	-4.4959	56.4608	0.000392864	0.195663	1.41363e-27
Ccnd1	-1.86606	-2.43104	-3.81807	cyclin D1 (Ccnd1)	NM_007631	AK017834,AK053348,AK005352	5.6465	8.86635	162.441	0.000384253	0.000413802	5.8999e-73
Atp6v1a1	1.90062	1.61876	3.45583	0	0	0	5.63744	5.46717	131.777	0.000384253	0.00130981	8.64502e-60
Nasp	-1.36748	0.0168544	-1.8324	nuclear autoantigenic sperm protein (histone-binding) (Nasp)	NM_016777	AK083333	5.63189	-7.17403	31.8668	0.000384253	0.973098	4.48771e-17
Kpna2	-1.82289	-0.195365	-1.95225	0	0	AK088496	5.62886	-6.34121	37.1457	0.000384253	0.540622	2.58753e-19
Ebna1bp2	-1.1902	-0.0548661	-1.18378	EBNA1 binding protein 2 (Ebna1bp2)	NM_026932	AK007491	5.60673	-6.92873	9.09956	0.000385623	0.768282	1.9412e-07
Slc5a8	1.78847	0.113403	1.42283	solute carrier family 5 (iodide transporter), member 8 (Slc5a8)	NM_145423,XM_483968	AK039927	5.60662	-6.44856	16.3509	0.000385623	0.574244	1.82777e-10
Scd2	1.60874	0.240229	2.12574	stearoyl-Coenzyme A desaturase 2 (Scd2)	NM_009128	AK078543	5.60391	-5.73643	45.3789	0.000385623	0.385527	7.69921e-23
0	-1.45021	-0.403116	-2.37777	0	0	0	5.59531	-2.99712	58.5881	0.000386224	0.0853385	1.70001e-28
0	-1.14492	-0.114122	-1.49567	0	0	0	5.56344	-6.80159	18.825	0.000392864	0.707194	1.63831e-11
Ntrk2	-3.28113	-1.16634	#N/A	neurotrophic tyrosine kinase, receptor, type 2 (Ntrk2)	NM_008745	AK018789,AK028827,AK009606	5.56018	1.5716	#N/A	0.000392864	0.00720005	#N/A
Nfe2l1	1.29157	0.454654	1.71935	nuclear factor, erythroid derived 2,-like 1 (Nfe2l1)	NM_008686	AK004698	5.55026	-1.00331	27.1941	0.000392864	0.0288934	4.45557e-15
PAE1_MOUSE	-1.62605	-0.363792	-2.13754	RIKEN cDNA 2610019I03 gene (2610019I03Rik), transcript variant 1	NM_025639,NM_178269,XM_487040	AK011191,AK011793,AK011755,AK011464,AK011227	5.53615	-1.85697	45.9646	0.000395676	0.045754	4.30539e-23
Trim29	2.29027	-1.23934	0.945875	tripartite motif protein 29 (Trim29)	NM_023655	AK028448,AK013219	5.51034	4.91638	3.20314	0.000401292	0.00158771	5.73207e-05
Itm2b	2.40829	0.225496	1.67679	integral membrane protein 2B (Itm2b)	NM_008410	0	5.50824	-6.04577	25.5118	0.000401292	0.455283	2.30532e-14
Fbxo5	-1.89252	-0.478245	-2.32068	F-box only protein 5 (Fbxo5)	NM_025995	AK011820	5.48926	-4.68533	55.4666	0.000405829	0.216358	3.77972e-27
Cpt1a	1.55231	0.325508	1.62681	carnitine palmitoyltransferase 1a, liver (Cpt1a)	NM_013495	AK077454	5.48342	-4.57994	23.5903	0.000405829	0.205146	1.5351e-13
Diap3	-2.62891	-0.823315	#N/A	diaphanous homolog 3 (Drosophila) (Diap3)	NM_019670	AK015162	5.46631	0.288081	#N/A	0.000409011	0.0146586	#N/A
Fthfsdc1	-1.49642	-0.355815	-1.85671	formyltetrahydrofolate synthetase domain containing 1 (Fthfsdc1)	NM_172308	AK038579,AK075931	5.45556	-1.63595	32.9103	0.000409011	0.0402758	1.60904e-17
Snrpd1	-1.24763	-0.0151862	-1.66342	small nuclear ribonucleoprotein D1 (Snrpd1)	NM_009226	AK007674,AK005517,AK011455,AK013075	5.45142	-7.16683	24.9924	0.000409011	0.956759	3.83324e-14
Solt	-2.69266	-0.654513	#N/A	SoxLZ/Sox6 leucine zipper binding protein in testis (Solt)	NM_181061	AK082939	5.43476	-0.642931	#N/A	0.000409011	0.0239101	#N/A
0	-1.81877	-0.0970504	-1.92741	0	0	0	5.43408	-6.74991	36.024	0.000409011	0.685406	7.65067e-19
0	-1.69137	-0.283151	-1.84095	0	0	0	5.43227	-3.92035	32.2325	0.000409011	0.142527	3.13587e-17
H2-T9	1.48944	-0.263169	1.23272	histocompatibility 2, T region locus 9 (H2-T9)	NM_010399	0	5.42378	-4.02033	10.4759	0.000409011	0.150278	5.15166e-08
Pnrc1	2.23984	0.872734	2.5192	PREDICTED: proline-rich nuclear receptor coactivator 1 (Pnrc1)	XM_131355	5730463C12	5.42285	-0.904061	66.6483	0.000411395	0.0274453	5.97719e-32
0	-3.37813	-1.03449	#N/A	0	0	AK015655	5.42051	-2.4532	#N/A	0.000409011	0.0896458	#N/A
Usp18	1.83662	-1.09159	0.862108	ubiquitin specific protease 18 (Usp18)	NM_011909	0	5.42045	-1.1842	1.44063	0.000409011	0.0316306	0.00031212
0	-3.23068	-0.747601	#N/A	RIKEN cDNA A430072C10 gene (A430072C10Rik)	NM_176967	AK040169	5.40859	-1.21124	#N/A	0.000409011	0.032112	#N/A
Pcna	-2.21739	-0.189964	-2.25445	proliferating cell nuclear antigen (Pcna)	NM_011045	3010020N08,AK012932,AK012614	5.39696	-6.14178	51.9399	0.000409011	0.482319	1.17535e-25
0	-3.35062	-0.496867	#N/A	0	0	0	5.38707	-2.5231	#N/A	0.000409011	0.0663288	#N/A
Hist1h2bk	-2.53937	-0.941786	-3.43005	histone 1, H2bf (Hist1h2bf)	NM_178195	0	5.38569	-0.598662	61.2295	0.000409011	0.0233497	1.22238e-29
0	-2.8216	-0.802882	0.0255744	RIKEN cDNA C130032J12 gene (C130032J12Rik)	NM_178684	AK035239	5.38315	1.38226	-6.86114	0.000409011	0.00789627	0.984302
H2-T10	1.18853	-0.38275	0.992542	0	0	0	5.37803	-0.438978	4.25589	0.000409011	0.0213998	2.09586e-05
0	1.41618	0.160946	1.26107	0	0	0	5.3697	-6.30668	11.2984	0.000409011	0.52946	2.31903e-08
Stmn1	-1.88204	-0.73959	-2.50018	0	0	AK030082	5.3692	1.56876	65.5371	0.000409011	0.00720593	1.79883e-31
Ctdsp2	1.29909	-0.177034	0.85521	0	0	0	5.35374	-5.55256	1.30279	0.000409011	0.348332	0.000356476
Brrn1	-2.56178	-0.754897	-2.45364	barren homolog (Drosophila) (Brrn1)	NM_144818	AK042706,AK080433,AK045239,AK028919	5.34568	1.86786	62.8541	0.000409011	0.00629877	2.49476e-30
Slc35f5	1.53481	0.245382	1.34156	solute carrier family 35, member F5 (Slc35f5)	NM_028787	AK076339,AK004892	5.34495	-5.63073	13.7364	0.000409011	0.363948	2.28323e-09
0	1.15476	1.18039	1.99043	RIKEN cDNA B230369L08 gene (B230369L08Rik)	NM_194342	0	5.33842	0.308591	38.8974	0.000409011	0.0145588	4.69862e-20
0	-2.03055	-1.55878	-1.86482	RIKEN cDNA 2610318C08 gene (2610318C08Rik)	NM_181589	AK012040	5.33287	2.78109	13.2622	0.000409011	0.00460842	4.48109e-09
Q7TPS2	-1.29009	-0.0567527	-1.39762	0	0	0	5.32121	-7.13436	15.5234	0.000409011	0.913272	4.11523e-10
Xdh	1.44142	0.241733	1.30532	xanthine dehydrogenase (Xdh)	NM_011723	AK090058,AK008517	5.31718	-5.52868	12.6202	0.000409011	0.343506	6.57297e-09
0	-2.5351	0.0252206	#N/A	RIKEN cDNA 9430097D07 gene (9430097D07Rik)	NM_175679	AK035182	5.31594	-7.15845	#N/A	0.00041418	0.944433	#N/A
Ctsb	1.74037	0.102344	1.89329	cathepsin B (Ctsb)	NM_007798	AK083393,AK002456	5.31533	-6.38832	34.5069	0.000417893	0.554705	3.36217e-18
0	-1.72409	0.0330889	-1.88559	RIKEN cDNA 2610510J17 gene (2610510J17Rik)	NM_028131	AK012097	5.30689	-7.14802	13.7132	0.000409011	0.93026	2.92136e-09
Hist2h2aa1	-2.234	-0.645134	-2.97596	histone 2, H2aa1 (Hist2h2aa1)	NM_013549,NM_178212	AK006728,AK077055,AK002725	5.30639	1.00633	95.8585	0.000409011	0.00965276	2.10962e-44
Sbsn	2.09474	-1.25956	0.811061	suprabasin (Sbsn)	NM_172205	0	5.305	3.79358	0.446664	0.000409011	0.00269505	0.000807543
Hist1h3g	-1.9589	-1.12945	-3.06912	histone 1, H3i (Hist1h3i)	NM_178207	0	5.30469	-0.203216	102.412	0.000409011	0.0186991	3.15909e-47
Hnrpa1	-1.34979	-0.59541	-2.26227	0	0	0	5.29714	-0.90521	52.3511	0.000409011	0.0274545	7.8677e-26
Kpna2	-1.28865	-0.211846	-1.6512	karyopherin (importin) alpha 2 (Kpna2)	NM_010655	AK088496,1700008B16,AK075952	5.29427	-3.74765	24.5209	0.000409011	0.130213	6.09797e-14
0	-3.1851	-0.480441	-4.14742	0	0	0	5.28467	-4.7472	192.972	0.000410625	0.224016	4.11952e-86
Ngfb	-1.73563	-0.235876	-2.04107	nerve growth factor, beta (Ngfb)	NM_013609	0	5.25939	-4.79096	41.2731	0.00041418	0.228747	4.52178e-21
Jund1	1.30283	0.096134	1.99983	Jun proto-oncogene related gene d1 (Jund1)	NM_010592	0	5.25727	-6.3557	39.3341	0.00041418	0.544817	3.08298e-20
Rangap1	-1.54003	-0.07237	-1.31288	RAN GTPase activating protein 1 (Rangap1)	NM_011241	AK042930,AK088768,AK005370	5.2555	-7.13394	12.8503	0.0004307	0.912559	5.27733e-09
Krt1-17	-1.575	-0.0238717	-2.32593	keratin complex 1, acidic, gene 17 (Krt1-17)	NM_010663	0	5.24856	-7.13338	55.7505	0.00041418	0.912036	2.886e-27
P2rx4	1.37092	0.029111	1.18577	purinergic receptor P2X, ligand-gated ion channel 4 (P2rx4)	NM_011026	0	5.23958	-7.14382	9.15432	0.000415633	0.924384	1.84585e-07
Hist2h4	-1.42111	-0.236371	-1.92879	histone 1, H4h (Hist1h4h)	NM_153173,NM_175656,NM_175657,NM_178192,NM_178193,NM_178208,NM_178210,NM_178211	AK011560,AK016310,AK010085,AK007642	5.23342	-4.14447	36.0858	0.000415965	0.161545	7.23134e-19
Olfr747	-2.94682	-0.566493	#N/A	olfactory receptor 747 (Olfr747)	NM_207156	0	5.22609	1.70293	#N/A	0.000423032	0.006929	#N/A
Pvrl4	2.35004	-0.154064	2.12871	PREDICTED: poliovirus receptor-related 4 (Pvrl4)	XM_203738	AK004821	5.22071	-5.92387	45.526	0.000417893	0.425392	6.6608e-23
Hist1h3a	-2.54406	-0.938711	-3.11243	histone 1, H3a (Hist1h3a)	NM_013550	AK018952	5.20765	-1.41209	105.528	0.000417893	0.0356149	1.47939e-48
Nme1	-1.63673	0.141176	-1.647	expressed in non-metastatic cells 1, protein (Nme1)	NM_008704	AK034899	5.20269	-6.5629	24.3597	0.000417893	0.613084	7.17352e-14
Tloc1	1.20736	0.447233	1.70449	translocation protein 1 (Tloc1)	NM_027016	AK088093,AK075621,AK090078	5.20197	-4.30975	26.602	0.000417893	0.177407	7.96283e-15
Depdc1	-1.48623	-0.822683	-1.64729	DEP domain containing 1a (Depdc1a)	NM_029523,XM_485939	AK018060,AK088719,AK050456	5.1994	1.3474	8.84063	0.000417893	0.00935869	3.16969e-07
Pik3r3	1.73557	-0.376092	0.956513	phosphatidylinositol 3 kinase, regulatory subunit, polypeptide 3 (p55) (Pik3r3)	NM_181585	AK031936	5.18784	-1.35613	3.43866	0.000417893	0.0345273	4.58953e-05
Ankrd1	-2.09489	-0.231165	-2.86769	ankyrin repeat domain 1 (cardiac muscle) (Ankrd1)	NM_013468	AK009655,AK009959	5.1833	-4.52108	88.4954	0.000417893	0.198542	2.78134e-41
Tln2	1.42767	-0.0929698	1.38693	0	0	AK017597	5.17609	-6.35375	15.1772	0.000417893	0.544253	5.67886e-10
Plk4	-1.6483	-0.294421	-2.26087	polo-like kinase 4 (Drosophila) (Plk4)	NM_173169	0	5.17526	-4.27183	52.2774	0.000433257	0.231733	8.43465e-26
0	-1.28998	-1.55491	-2.38274	0	0	0	5.1675	4.81973	58.8636	0.000417893	0.00166967	1.29408e-28
Snrpe	-1.23772	-0.0947111	-1.35691	small nuclear ribonucleoprotein E (Snrpe)	NM_009227	AK019462	5.16491	-7.11797	14.2185	0.000417893	0.894962	1.43589e-09
Aplp2	1.68238	0.0294389	1.75729	amyloid beta (A4) precursor-like protein 2 (Aplp2)	NM_009691	AK088391	5.1646	-7.14281	28.729	0.000417893	0.922947	9.87449e-16
Efna1	1.22068	-0.643443	0.662748	ephrin A1 (Efna1)	NM_010107	AK079266,AK009144	5.16166	-1.28622	-2.09716	0.000417893	0.0335145	0.00870183
Emp2	1.53212	-0.327721	1.39608	0	0	0	5.15691	-3.30965	15.4734	0.000435179	0.10115	4.29565e-10
Ttc18	-3.5683	-0.456289	#N/A	0	0	AK017232	5.14107	-2.5635	#N/A	0.000433257	0.06775	#N/A
Trps1	2.57868	-0.156177	2.24773	trichorhinophalangeal syndrome I (human) (Trps1)	NM_032000	0	5.13909	-6.66978	51.5878	0.000423032	0.652819	1.66244e-25
Chrm2	-2.41111	-0.053121	#N/A	cholinergic receptor, muscarinic 2, cardiac (Chrm2)	NM_203491	0	5.13702	-6.69946	#N/A	0.000433257	0.845052	#N/A
Pde8b	-2.45128	-0.263959	#N/A	phosphodiesterase 8B (Pde8b)	NM_172263	0	5.13474	-3.19657	#N/A	0.000433257	0.0952486	#N/A
Klra15	-3.2326	-0.343866	#N/A	killer cell lectin-like receptor, subfamily A, member 15 (Klra15)	NM_013793	0	5.12818	-3.05273	#N/A	0.000433257	0.0881971	#N/A
0	1.72221	0.243243	1.89084	0	0	AK003389	5.12347	-3.91454	34.3989	0.000442577	0.142242	3.73009e-18
Ilf2	-1.17773	0.260791	-1.14208	interleukin enhancer binding factor 2 (Ilf2)	NM_026374	AK078003,AK012364,AK013858	5.121	-5.86362	7.97078	0.00042716	0.412193	5.72491e-07
Q9ET54	1.48313	-0.763305	0.304936	PREDICTED: RIKEN cDNA 2410003B16 gene (2410003B16Rik)	XM_204283	AK031696,AK052489,AK076423,AK087573,AK010350	5.1192	0.787289	-6.12668	0.00042716	0.0109565	0.377964
Trim2	2.56304	0.552645	#N/A	0	0	AK039741	5.11733	0.536759	#N/A	0.000433257	0.0127365	#N/A
Sbsn	1.93081	-1.17076	0.571898	0	0	AK003459	5.10835	4.52199	-3.40252	0.000429629	0.00187196	0.0303972
H1f0	1.25149	-0.394348	1.17691	H1 histone family, member 0 (H1f0)	NM_008197	AK051213,AK077473,AK090029	5.09224	-3.47381	8.91077	0.000432296	0.11067	2.31238e-07
Cd200	1.9336	0.392874	2.09479	Cd200 antigen (Cd200)	NM_010818	0	5.0863	-5.03163	43.8587	0.000432762	0.260864	3.45194e-22
0	-1.49341	-0.00948939	-1.44786	RIKEN cDNA C330027C09 gene (C330027C09Rik)	NM_172616	AK049356	5.08618	-6.49233	5.26803	0.000453916	0.984964	1.02432e-05
Idb1	-2.95336	0.14439	-2.40925	inhibitor of DNA binding 1 (Idb1)	NM_010495	AK008264	5.07574	-5.62843	60.342	0.000432767	0.363591	2.97018e-29
Parp9	1.68341	-0.318215	1.32424	poly (ADP-ribose) polymerase family, member 9 (Parp9)	NM_030253	AK050032	5.07535	-2.86808	13.1992	0.000432767	0.0797547	3.81437e-09
Fen1	-2.58394	-0.187961	-2.60411	flap structure specific endonuclease 1 (Fen1)	NM_007999	AK042942,AK046256,AK076977,AK078778	5.07143	-6.17595	71.7107	0.000432767	0.543315	4.02779e-34
0	-1.30471	-0.0157785	-1.61012	cDNA sequence BC048355 (BC048355)	NM_207161	0	5.06304	-7.15564	22.9616	0.000432767	0.940588	2.85372e-13
0	-1.74792	-0.0445828	-1.69257	0	0	0	5.0625	-6.95679	26.1307	0.000432767	0.782936	1.26172e-14
ORF18	1.31169	0.112789	1.31529	open reading frame 18 (ORF18)	NM_029565	AK003252	5.05093	-6.79223	12.9241	0.000433257	0.703504	4.93773e-09
Prim1	-2.27127	-0.255574	-1.97899	DNA primase, p49 subunit (Prim1)	NM_008921	AK089063,AK011456,AK088557	5.03759	-6.50159	38.3689	0.000433257	0.592942	7.81009e-20
Psap	1.50261	0.184159	1.43101	prosaposin (Psap)	NM_011179	AK089998,AK088369	5.02932	-4.73217	16.6228	0.000433257	0.222088	1.39943e-10
Olfr1057	-3.40037	-0.716595	#N/A	olfactory receptor 1057 (Olfr1057)	NM_207563	0	5.02867	-0.534221	#N/A	0.000455577	0.0226142	#N/A
0	-2.41104	-0.40439	#N/A	expressed sequence AV344025 (AV344025)	NM_178927	AK046123,AK078052	5.01854	-2.07054	#N/A	0.000459161	0.0607229	#N/A
Golph3	1.80334	0.43793	1.95875	golgi phosphoprotein 3 (Golph3)	NM_025673	AK005996,AK015543,AK077446,AK028409	5.01571	-2.6606	37.4413	0.000433257	0.0716457	1.93582e-19
0	2.51869	0.000534372	1.91141	RIKEN cDNA A030007D23 gene (A030007D23Rik)	NM_178763	AK076268,AK037240,AK037185,AK028879,AK030690	5.0149	-7.17897	35.3094	0.000433257	0.99833	1.53284e-18
0	-1.29431	-0.195527	-1.52862	0	0	0	5.00922	-5.49032	6.65927	0.000433257	0.336099	2.64131e-06
0	2.04642	-0.667407	1.19121	PREDICTED: RIKEN cDNA 1190002N15 gene (1190002N15Rik)	XM_147036	AK004457	5.00813	-0.607389	9.30475	0.000467155	0.0234801	1.58847e-07
H2B2_MOUSE	-2.78484	-1.08807	#N/A	histone 1, H2bm (Hist1h2bm)	NM_178200	0	4.99013	2.26531	#N/A	0.000467155	0.00524013	#N/A
Bsf3	-1.35468	-0.490617	-1.43352	B-cell stimulating factor 3 (Bsf3)	NM_019952	0	4.98723	1.38884	16.7062	0.000437551	0.0078719	1.29243e-10
Dbi	2.18091	0.512955	2.86211	diazepam binding inhibitor (Dbi)	NM_007830	AK020692,AK008576,AK008540,AK027906,AK018720	4.97994	-2.91557	88.1229	0.000438627	0.0817349	3.99644e-41
Q9D166	1.5021	0.67174	1.60404	0	0	AK003880	4.97587	0.57075	22.7341	0.000438627	0.012484	3.56455e-13
Ebf2	-2.37427	-0.180659	0.0885645	early B-cell factor 2 (Ebf2)	NM_010095	AK053013	4.96942	-5.1869	-7.11754	0.000467375	0.318054	0.905374
Col4a5	2.96298	-0.504116	2.23657	procollagen, type IV, alpha 5 (Col4a5)	NM_007736	AK080682	4.93338	-1.79554	51.0056	0.000453138	0.0440658	2.94003e-25
Tgfb1i4	2.29822	-0.87564	0.805739	transforming growth factor beta 1 induced transcript 4 (Tgfb1i4), transcript variant 2	NM_009366	0	4.92718	1.60055	-3.10742	0.000475504	0.00714209	0.0312248
0	-2.77439	-0.52185	0.617798	RIKEN cDNA 2310001H13 gene (2310001H13Rik)	NM_175114	AK041436	4.92573	-2.83523	-4.65588	0.000475125	0.0784009	0.133356
Top2a	-2.55912	-1.74604	-2.98157	topoisomerase (DNA) II alpha (Top2a)	NM_011623	AK033321	4.91987	-0.29368	96.2472	0.000453916	0.0233242	1.45092e-44
GEMI_MOUSE	-1.22808	-0.00524521	-1.1926	geminin (Gmnn)	NM_020567	0	4.91861	-7.03351	9.34342	0.000453916	0.981133	1.53592e-07
0	1.69661	0.728133	1.42674	PREDICTED: similar to Lung carbonyl reductase [NADPH] (NADPH-dependent carbonyl reductase) (LCR) (Adipocyte P27 protein) (AP27) (LOC432621)	XM_484103	0	4.91115	0.117726	16.4807	0.000475504	0.0185269	1.60228e-10
0	1.95797	-0.251985	1.60911	DNA segment, human D4S114 (D0H4S114)	NM_053078	AK048361	4.90852	-4.90516	22.9236	0.000475504	0.243928	2.96053e-13
Pik3r1	1.93188	1.7231	3.27802	0	0	AK049798	4.90413	-0.514541	117.843	0.000475868	0.0223912	7.36995e-54
Hspe1	-1.13214	-0.280923	-1.17968	heat shock protein 1 (chaperonin 10) (Hspe1)	NM_008303	AK088121	4.90347	-2.96294	8.98671	0.000455577	0.0839433	2.15652e-07
0	1.40378	0.0593861	1.22499	RIKEN cDNA 2310005E10 gene (2310005E10Rik)	NM_172398	AK075865,AK082777,AK087002	4.90275	-7.13456	10.2547	0.000455577	0.91359	6.33566e-08
Perp	1.29108	1.6519	2.9287	PERP, TP53 apoptosis effector (Perp)	NM_022032	0	4.9008	2.84747	92.611	0.000455577	0.00401031	5.05945e-43
Mpp6	-1.41507	0.0263667	-1.57918	membrane protein, palmitoylated 6 (MAGUK p55 subfamily member 6) (Mpp6)	NM_019939	AK077754	4.87076	-7.14654	21.8132	0.000463796	0.928216	8.75443e-13
Cited4	3.26252	1.13126	3.09813	0	0	AK012136	4.86271	4.43125	104.494	0.000465524	0.00197033	4.10989e-48
Ckmt1	2.46232	0.729423	2.9328	creatine kinase, mitochondrial 1, ubiquitous (Ckmt1)	NM_009897	0	4.84381	-5.85533	92.8903	0.000467155	0.410321	3.87912e-43
Ubxd3	-2.29147	-0.45531	#N/A	0	0	AK045964	4.84014	0.158973	#N/A	0.000484498	0.0156476	#N/A
Hist1h2bk	-2.3694	-0.770961	-3.05683	histone 1, H2bk (Hist1h2bk)	NM_175665,NM_178199,NM_178201,NM_178202,XM_484227,XM_484228	AK036389	4.83738	-2.41733	101.536	0.000467155	0.0627702	7.50173e-47
0	-1.0993	-0.126071	-1.10684	PREDICTED: similar to eukaryotic translation initiation factor 4A, isoform 1 (LOC433225)	XM_484782	0	4.83188	-5.52914	7.04829	0.000467155	0.343546	1.40333e-06
0	1.47392	-0.350251	1.52284	PREDICTED: RIKEN cDNA 6720401G13 gene (6720401G13Rik)	XM_489349	AK030946	4.83158	-2.54394	19.7795	0.000467155	0.0670293	6.46815e-12
0	-1.17494	-0.765666	-2.27134	0	0	0	4.83018	1.62136	52.8298	0.000467155	0.00714079	4.86853e-26
Hmgn3	-1.34417	-1.38195	-2.57528	0	0	0	4.81651	4.2606	69.9729	0.000469661	0.00216535	2.22093e-33
0	2.11266	0.0159391	2.87817	0	0	AK018202	4.79189	-7.17192	89.1957	0.000475125	0.967507	1.41034e-41
Hist2h4	-2.26246	-0.328823	#N/A	0	0	AK011560	4.79179	-2.04878	#N/A	0.000493364	0.0509674	#N/A
Hist1h3b	-2.44426	-0.506512	-2.152	0	0	AK010121	4.78602	-1.20954	46.6866	0.000475125	0.0320824	2.07884e-23
Tnfaip9	2.73357	0.924772	3.07049	tumor necrosis factor, alpha-induced protein 9 (Tnfaip9)	NM_054098	AK003905	4.78494	2.79648	102.51	0.000475125	0.00405773	2.92203e-47
0	-2.29135	-0.135964	#N/A	RIKEN cDNA 9330132A10 gene (9330132A10Rik)	NM_176961	AK083197,AK033982	4.78206	-6.45816	#N/A	0.000494365	0.577107	#N/A
Lpp	1.11017	0.330841	1.32864	0	0	AK085821	4.7817	-4.0482	13.3351	0.000475125	0.152865	3.3614e-09
Oasl2	1.20305	-1.25838	0.157299	2'-5' oligoadenylate synthetase-like 2 (Oasl2)	NM_011854	AK010034	4.77876	3.09121	-6.92087	0.000475125	0.0035485	0.761519
Msi2h	1.72141	0.576324	2.07503	Musashi homolog 2 (Drosophila) (Msi2h)	NM_054043,XM_283029	AK051269,AK049688,AK049637	4.77547	1.63077	42.9	0.000475125	0.00714079	8.80614e-22
Ceacam1	1.55359	1.26802	2.37433	CEA-related cell adhesion molecule 1 (Ceacam1)	NM_011926	0	4.77289	2.54657	58.398	0.000475125	0.00518774	2.04813e-28
0	-1.51539	-0.1422	-1.45737	RIKEN cDNA 2810430M08 gene (2810430M08Rik)	NM_026041	AK087997,AK010658,AK029287,AK013217,AK007616	4.76135	-5.69273	17.5086	0.000475504	0.376123	5.96304e-11
0	1.43438	0.34645	1.3041	RIKEN cDNA 2310036D22 gene (2310036D22Rik)	NM_027992	AK018015,AK009646	4.75983	-1.47247	12.5829	0.000475504	0.0367109	6.8068e-09
Vamp5	1.51726	-0.111421	1.36617	vesicle-associated membrane protein 5 (Vamp5)	NM_016872	0	4.74902	-6.40168	14.5119	0.000475504	0.558925	1.08027e-09
Ccne1	-2.02233	-0.101042	-0.867107	cyclin E1 (Ccne1)	NM_007633	AK089950,9430027E08	4.74725	-6.50415	1.54124	0.000475504	0.651373	0.000284333
Tyms	-1.992	-0.601594	-1.50428	thymidylate synthase (Tyms)	NM_021288	AK011435,AK035663,AK088134,AK088606	4.74553	-1.92256	19.1255	0.000475504	0.0478695	1.21857e-11
0	2.17631	-0.450709	0.995891	0	0	AK009125	4.74	-5.08131	4.33339	0.000475504	0.267763	1.94615e-05
Mpzl1	1.62054	0.646036	2.16631	myelin protein zero-like 1 (Mpzl1)	NM_001001880	AK076882,AK090278	4.72676	2.32854	47.4057	0.000476779	0.00516808	1.02949e-23
Tgoln2	1.04127	0.605326	1.60225	trans-golgi network protein (Tgoln1)	NM_009443	AK076586	4.721	1.04203	22.6673	0.000477697	0.00943685	3.80132e-13
Eps8l3	1.71635	0.364722	#N/A	hypothetical protein 4933431E20 (4933431E20)	NM_177858	AK036227,AK030251	4.71897	-2.76358	#N/A	0.000508199	0.0756714	#N/A
Ubxd3	-3.40794	-0.974169	#N/A	UBX domain containing 3 (Ubxd3)	NM_178671	AK046949,AK077656	4.71746	1.68767	#N/A	0.000508199	0.00698656	#N/A
Mme	3.55567	-0.94328	1.92445	membrane metallo endopeptidase (Mme)	NM_008604	AK033824,AK031446	4.71512	-2.38761	35.8915	0.000478004	0.0617368	8.67019e-19
Loxl4	1.63513	0.338842	2.00756	lysyl oxidase-like 4 (Loxl4)	NM_053083	AK014331,AK014773	4.71158	-3.86791	39.6944	0.000478004	0.138488	2.14598e-20
Prc1	-1.95108	-0.996316	-2.6053	protein regulator of cytokinesis 1 (Prc1)	NM_145150	0	4.70913	0.229442	71.7828	0.000478004	0.0174129	3.77751e-34
Sfrs7	-1.13703	0.0241537	-1.0552	splicing factor, arginine/serine-rich 7 (Sfrs7)	NM_146083	AK045884,AK082848	4.70198	-7.11467	5.74909	0.000479376	0.891373	4.91122e-06
Ppp1r9b	1.09854	-0.377913	0.65438	protein phosphatase 1, regulatory subunit 9B (Ppp1r9b)	NM_172261	AK084730	4.69874	-5.95655	-2.22542	0.000479376	0.432991	0.00979321
Dia1	1.12028	-0.18773	1.03286	diaphorase 1 (NADH) (Dia1)	NM_029787	AK002640,AK010858	4.6925	-4.90929	-0.690541	0.000479669	0.244257	0.00312467
Q811C3	-2.38469	-0.221217	#N/A	PREDICTED: similar to immunoglobulin light chain variable region (LOC236047)	XM_135462	0	4.6923	-5.35489	#N/A	0.000513304	0.312417	#N/A
Psat1	-2.30645	0.201881	-1.70784	phosphoserine aminotransferase 1 (Psat1)	NM_177420	AK035361,AK032487,AK049855,AK090108	4.69075	-6.83047	26.7348	0.000479669	0.721063	6.97005e-15
0	-2.21217	-0.261295	#N/A	RIKEN cDNA 5330431K02 gene (5330431K02Rik)	NM_026606	AK019926	4.68526	-4.02628	#N/A	0.000515831	0.173058	#N/A
0	1.33573	0.243507	0.923161	expressed sequence AW549877 (AW549877)	NM_145930	0	4.67656	-3.26126	2.70911	0.000484333	0.0986425	9.21758e-05
Nolc1	-1.4562	0.0385466	-1.66897	nucleolar and coiled-body phosphoprotein 1 (Nolc1)	NM_053086	AK029150,AK014336,AK034817	4.67338	-7.08918	25.2072	0.000484333	0.870373	3.08504e-14
Rrm2	-2.36784	-0.499862	-1.44374	ribonucleotide reductase M2 (Rrm2)	NM_009104	AK088907	4.6609	-2.03237	17.0487	0.000486776	0.0505496	9.27706e-11
Hist1h2bh	-2.31304	-1.09468	-2.95459	histone 1, H2bh (Hist1h2bh)	NM_178197	0	4.65806	-0.194944	94.3831	0.000522318	0.0186582	8.88065e-44
Rpo1-3	-1.10522	0.144695	-0.977245	RNA polymerase 1-3 (Rpo1-3)	NM_009087	AK002811	4.65622	-5.50645	3.90524	0.000487275	0.33897	2.93293e-05
Tom1	1.45683	0.326563	1.59657	target of myb1 homolog (chicken) (Tom1)	NM_011622,XM_485829	AK028398,AK051245	4.64396	-2.97317	22.4561	0.000490313	0.0843666	4.67986e-13
0	-1.59731	3.06101	2.01357	DNA segment, Chr 17, human D6S56E 5 (D17H6S56E-5)	NM_033075	0	4.64093	9.43192	39.9759	0.000490313	0.000248036	1.6245e-20
D4Wsu53e	1.80839	-0.465641	0.757767	DNA segment, Chr 4, Wayne State University 53, expressed (D4Wsu53e)	NM_023665	AK028145,AK029529	4.639	-1.26643	-0.526357	0.000490313	0.0331859	0.00201111
Slc29a1	1.97429	-1.03617	0.553028	0	0	0	4.63111	3.70429	-3.64956	0.000492356	0.00281001	0.0382066
Dab2	1.48436	-0.415275	0.852718	disabled homolog 2 (Drosophila) (Dab2)	NM_023118	0	4.62009	-5.41944	1.25324	0.000493364	0.322451	0.00037212
0	-1.19551	-0.21057	-1.28581	0	0	0	4.61864	-4.64916	12.0317	0.000493364	0.212259	1.15351e-08
Tuba-rs1	-1.44834	-0.026648	-0.977697	0	0	0	4.61599	-7.09635	3.91551	0.000493364	0.875136	2.90332e-05
Rps6ka6	-1.01399	-0.255149	-1.42102	0	0	AK012150,AK014822	4.61432	-4.42663	16.2911	0.000493364	0.188368	1.93499e-10
0	-1.30347	-1.29789	-2.45883	0	0	0	4.60663	5.00248	63.1505	0.000493954	0.00155206	1.88714e-30
0	-1.52055	0.0165403	-1.62549	expressed sequence AA536743 (AA536743)	NM_145923	0	4.5968	-7.15191	23.5404	0.000494365	0.934782	1.60563e-13
Clmn	2.36394	0.311692	1.38022	calmin (Clmn)	NM_053155	AK077023	4.59536	-3.04585	14.9609	0.000494365	0.0878979	7.01425e-10
Muted	-2.2005	-0.19619	#N/A	muted (Muted)	NM_178054	AK039050	4.58981	-4.33486	#N/A	0.000549277	0.179274	#N/A
Uhrf1	-3.15131	-1.02661	-3.64701	0	0	AK011252,AK075819,AK004343	4.5834	-3.52799	147.58	0.000497415	0.132625	1.37486e-66
0	2.00142	0.030842	1.93796	PREDICTED: similar to chromosome 9 open reading frame 61; Friedreich ataxia region gene X123 (LOC381217)	XM_355152	0	4.58165	-7.13375	36.4984	0.000497415	0.912437	4.80027e-19
Pik3r2	1.53809	-0.479255	0.406204	phosphatidylinositol 3-kinase, regulatory subunit, polypeptide 2 (p85 beta) (Pik3r2)	NM_008841	0	4.57866	-2.87468	-5.28859	0.000497415	0.0800208	0.176168
Csad	1.48855	0.418208	1.94597	cysteine sulfinic acid decarboxylase (Csad)	NM_144942	AK005015	4.56913	-0.895893	36.8606	0.000544451	0.027339	3.3996e-19
D14Ertd449e	1.2121	-0.311385	#N/A	DNA segment, Chr 14, ERATO Doi 449, expressed (D14Ertd449e)	NM_025311	AK002441,AK008299,AK003554,AK002342	4.55259	-2.57159	#N/A	0.000508199	0.0679999	#N/A
0	2.976	0.382921	#N/A	0	0	AK018890,AK018838	4.54208	-4.67542	#N/A	0.000551963	0.215352	#N/A
0	1.32264	0.265231	1.85089	RIKEN cDNA 2210010L05 gene (2210010L05Rik)	NM_133829	0	4.53036	-4.22195	32.6592	0.000508199	0.168402	2.05986e-17
Col6a1	1.25892	-0.350337	0.827032	procollagen, type VI, alpha 1 (Col6a1)	NM_009933	AK029428,AK027944	4.52565	-4.41504	0.751119	0.000508199	0.187174	0.000602673
0	-1.22433	0.328444	-0.960798	expressed sequence AA959742 (AA959742)	NM_133807	AK053450	4.5245	-3.12904	3.53428	0.000508199	0.091896	4.17608e-05
Orc6l	-1.26971	-0.211069	-0.773985	origin recognition complex, subunit 6-like (S. cerevisiae) (Orc6l)	NM_019716	AK078405	4.52237	-5.47767	-0.237258	0.000508199	0.333466	0.00153791
Stmn1	-2.59449	-0.503489	-2.64226	stathmin 1 (Stmn1)	NM_019641	AK088251,AK012347,AK030082,AK014108,AK002606,AK012231,AK088628,AK013302	4.52211	-1.94612	74.0398	0.000508199	0.0481838	4.02831e-35
0	-2.23767	-0.140587	#N/A	0	0	0	4.51602	-5.49279	#N/A	0.000557227	0.336449	#N/A
Hist1h3b	-2.36143	-0.85197	-1.80015	histone1, H3d (Hist1h3d)	NM_178204	0	4.51288	-2.10706	30.5037	0.000508199	0.0528169	1.72204e-16
Ddx17	1.27346	0.277267	1.45686	DEAD (Asp-Glu-Ala-Asp) box polypeptide 17 (Ddx17), transcript variant 3	NM_152806,NM_199080	AK079442,AK079294,AK011338	4.51213	-5.40218	5.41923	0.000508199	0.319609	8.84598e-06
Hist2h4	-1.97436	0.0208293	-1.60582	histone 1, H4d (Hist1h4d)	NM_175654	0	4.51132	-7.00084	22.8007	0.000508199	0.926246	3.33675e-13
Q9D9T9	-1.29443	0.083042	-1.25444	PREDICTED: RIKEN cDNA 1700029F09 gene (1700029F09Rik)	XM_355303	AK006487	4.51114	-6.32492	11.1045	0.000508199	0.535523	2.80618e-08
Ube2r2	1.05661	-0.0183303	0.700475	ubiquitin-conjugating enzyme E2R 2 (Ube2r2)	NM_026275	AK075714,AK007517,AK075703,AK003550,1810045H02	4.50906	-7.15912	-1.49863	0.000508199	0.945213	0.00497784
Suv39h1	-1.98549	-0.555318	-2.1025	suppressor of variegation 3-9 homolog 1 (Drosophila) (Suv39h1)	NM_011514	AK088405	4.50646	-2.80513	44.2356	0.000508199	0.077323	2.38889e-22
Cdkn2b	1.73285	-0.33144	1.21527	cyclin-dependent kinase inhibitor 2B (p15, inhibits CDK4) (Cdkn2b)	NM_007670	0	4.50626	-5.56083	9.9787	0.000508199	0.350242	8.28227e-08
0	-1.56036	-0.385128	-1.40829	0	0	0	4.5011	-4.536	4.6139	0.000551963	0.334902	1.94852e-05
0	1.68114	0.925506	2.90278	0	0	AK017269	4.48343	1.69054	90.8519	0.000554989	0.0077864	2.85221e-42
Ddit4	1.34428	-0.123895	1.19488	DNA-damage-inducible transcript 4 (Ddit4)	NM_029083	AK081046,AK017926	4.47848	-6.36337	9.4066	0.000517067	0.546529	1.4467e-07
0	1.38661	0.147807	1.32682	expressed sequence AW049765 (AW049765)	NM_145934	AK050172,AK050131	4.47526	-5.64158	13.2786	0.000517067	0.366016	3.54498e-09
Igfbp5	1.99381	1.23009	4.58674	0	0	0	4.46894	-3.9112	114.899	0.000557524	0.141992	9.71611e-53
Mak	-2.13566	-0.125294	#N/A	0	0	AK029894	4.46851	-6.09216	#N/A	0.000573436	0.518945	#N/A
Dscr5	1.103	-0.547592	1.31432	0	0	AK004169	4.4662	-0.713164	12.8945	0.000518995	0.0245625	5.0665e-09
Dgka	1.35902	-0.263823	1.01153	diacylglycerol kinase, alpha (Dgka)	NM_016811	AK008314,AK008272,AK008063	4.46496	-4.7019	4.69876	0.000518995	0.21838	1.36205e-05
Anp32e	-1.48821	-0.126894	-1.27205	acidic (leucine-rich) nuclear phosphoprotein 32 family, member E (Anp32e)	NM_023210	AK049647,AK012759,AK088401	4.453	-6.38466	11.6221	0.000522318	0.55384	1.70329e-08
D5Ertd606e	-1.64152	-0.189057	-1.58551	0	0	AK028475	4.43882	-4.5249	22.0466	0.000527304	0.198947	6.97596e-13
Wwp2	1.92936	0.0429997	1.85824	WW domain containing E3 ubiquitin protein ligase 2 (Wwp2)	NM_025830	AK090392,AK076077,AK004087	4.41873	-7.16582	32.9766	0.000535923	0.954822	1.51267e-17
Timp1	-1.79929	-1.32627	-2.86212	tissue inhibitor of metalloproteinase 1 (Timp1)	NM_011593	0	4.41225	6.22573	40.5469	0.000537465	0.00100541	1.0075e-20
PSL2_MOUSE	1.2177	0.464073	1.30989	RIKEN cDNA 2010106G01 gene (2010106G01Rik)	NM_023220	0	4.40942	-0.480373	12.7592	0.000537465	0.0220323	5.75614e-09
Spp1	1.49455	1.08348	3.75462	secreted phosphoprotein 1 (Spp1)	NM_009263	0	4.40478	-0.336364	156.849	0.00053824	0.0201776	1.43686e-70
PSF2_MOUSE	-2.06691	-0.432689	-2.69217	PREDICTED: RIKEN cDNA 4833427B12 gene (4833427B12Rik)	XM_195728	AK014776,AK030758	4.39981	-1.25197	77.1386	0.000539189	0.0329721	2.0125e-36
Dck	-1.57186	-0.312545	-0.772083	deoxycytidine kinase (Dck)	NM_007832	AK004592,AK088195,AK010700,AK048347	4.39263	-5.07861	-0.27147	0.000541288	0.267386	0.00158632
Cdca1	-2.16329	-0.422062	-2.09655	cell division cycle associated 1 (Cdca1)	NM_023284	AK010351	4.37734	-4.30021	43.9446	0.000582754	0.298275	3.177e-22
Rad51ap1	-1.87513	-0.0730729	-2.48229	RAD51 associated protein 1 (Rad51ap1)	NM_009013	AK077829,AK079525,AK011379	4.37199	-6.70987	64.4999	0.000582754	0.850817	4.99008e-31
Trps1	2.85961	-0.00578657	2.75298	trichorhinophalangeal syndrome I (human) (Trps1)	NM_032000	0	4.37022	-7.17631	80.9918	0.000582754	0.980522	4.62529e-38
0	1.95307	1.15623	2.42593	RIKEN cDNA 2610020H15 gene (2610020H15Rik)	NM_025638	0	4.3651	3.15023	61.2804	0.000550573	0.00351268	1.1946e-29
Kifc1	1.39912	0.0832806	1.27926	0	0	0	4.35952	-6.67355	11.8363	0.000550573	0.654462	1.39699e-08
Lsm8	-1.38484	0.0347299	-1.28735	LSM8 homolog, U6 small nuclear RNA associated (S. cerevisiae) (Lsm8)	NM_133939	AK088664	4.35939	-7.08091	12.0778	0.000550573	0.863701	1.10486e-08
Shmt2	-1.36597	-0.289542	-1.26964	serine hydroxymethyl transferase 2 (mitochondrial) (Shmt2)	NM_028230	AK051207,AK012355,AK037339	4.35237	-5.6151	11.551	0.000582754	0.360918	1.82317e-08
0	3.2846	1.52958	4.08657	0	0	AK028651	4.35166	2.17834	89.7911	0.000582754	0.00629877	6.66889e-42
0	1.41134	-0.295958	1.48406	PREDICTED: RIKEN cDNA 6720401G13 gene (6720401G13Rik)	XM_489349,XM_489372	AK032694	4.35165	-5.68782	18.4222	0.000551963	0.375105	2.43422e-11
Wtap	-1.38815	-0.174855	-1.37011	Wilms' tumour 1-associating protein (Wtap)	NM_175394	AK041341	4.34084	-5.56958	14.6373	0.000551963	0.352059	9.58572e-10
0	-1.19987	-0.469852	-1.84785	0	0	0	4.3376	-3.01152	32.5286	0.000551963	0.0859498	2.33289e-17
Ifi30	1.48908	0.816952	1.81276	interferon gamma inducible protein 30 (Ifi30)	NM_023065	AK077725	4.33422	0.329347	31.0335	0.000551963	0.0144255	1.02015e-16
Chaf1a	-2.18639	-0.644058	-1.85713	chromatin assembly factor 1, subunit A (p150) (Chaf1a)	NM_013733	AK034839	4.33299	-1.80376	32.9287	0.000551963	0.0443083	1.58383e-17
Hist1h3b	-2.64702	-0.449401	-2.30754	histone 1, H3f (Hist1h3f)	NM_013548	AK010121	4.32906	-1.96738	54.7588	0.000551963	0.0488664	7.43735e-27
Hspe1-rs1	-1.39163	-0.132586	-0.962655	heat shock protein 1 (chaperonin 10) (Hspe1)	NM_008303	AK088121	4.3288	-6.78521	3.57586	0.000551963	0.70044	4.01923e-05
Spag5	-1.14598	0.119456	-1.22003	sperm associated antigen 5 (Spag5)	NM_017407	AK076619	4.32659	-5.77237	1.75003	0.000551963	0.392891	0.000308564
Cyhr1	1.00016	0.123624	1.38931	cysteine and histidine rich 1 (Cyhr1)	NM_019396	0	4.32415	-5.52184	15.2541	0.000551963	0.342136	5.28382e-10
0	-1.36466	-0.230541	-1.97184	0	0	0	4.32344	-3.40574	38.0402	0.000551963	0.106593	1.07538e-19
Prp2	-2.41718	-0.239725	#N/A	proline rich protein 2 (Prp2)	NM_031499	0	4.32106	-3.6579	#N/A	0.000620385	0.123769	#N/A
Stat3	1.08122	0.189389	1.51663	signal transducer and activator of transcription 3 (Stat3), transcript variant 3	NM_011486,NM_213659,NM_213660	AK079406	4.31942	-5.20503	19.5596	0.000551963	0.287137	8.01641e-12
Lamp2	1.84495	0.296448	1.78953	lysosomal membrane glycoprotein 2 (Lamp2)	NM_010685	AK032974,AK012149,AK088804,AK048174	4.31341	-3.73487	11.67	0.000551963	0.129109	2.0552e-08
D4Wsu53e	1.46406	-0.426779	0.975868	DNA segment, Chr 4, Wayne State University 53, expressed (D4Wsu53e)	NM_023665	AK028145,AK029529,AK012363,AK003799	4.31163	-3.5463	3.87393	0.000551963	0.115676	3.01781e-05
Tnfrsf12a	-2.00219	-0.103317	-1.8563	tumor necrosis factor receptor superfamily, member 12a (Tnfrsf12a)	NM_013749	1600012O05,AK005530,AK005382	4.30655	-6.70746	32.8927	0.000552198	0.668426	1.63355e-17
Cox7a2l	1.08578	-0.134526	1.17743	cytochrome c oxidase subunit VIIa polypeptide 2-like (Cox7a2l)	NM_009187	0	4.30532	-5.64051	8.92484	0.000552198	0.365776	2.28495e-07
0	-1.54151	-1.03517	-1.84927	0	0	0	4.29421	0.841881	32.5897	0.000554989	0.0146843	2.19843e-17
Hist2h2aa1	-2.09959	-0.471141	#N/A	histone 2, H2aa1 (Hist2h2aa1)	NM_013549	AK006728,AK002725	4.29312	-1.32676	#N/A	0.000604274	0.0400048	#N/A
Hist2h4	-2.34753	-0.549575	-1.28918	histone 2, H4 (Hist2h4)	NM_033596	0	4.29308	-1.93861	12.1328	0.000604274	0.0481287	1.04972e-08
0	1.09875	0.20949	1.38426	RIKEN cDNA 1110020P15 gene (1110020P15Rik)	NM_197979	AK002227,AK003881,AK012489	4.29066	-6.65163	15.0909	0.000555329	0.644825	6.17963e-10
Q7TNQ0	-1.86554	-0.251131	-2.02741	0	0	AK012609	4.27785	-4.75704	40.6265	0.000557524	0.296637	8.55081e-21
Mta3	1.08656	-0.162573	0.821367	metastasis associated 3 (Mta3)	NM_054082	0	4.27366	-4.96315	0.642445	0.00055814	0.251291	0.000669797
Tagln3	-1.46908	-1.02464	-2.7083	0	0	AK019231	4.27095	4.54952	78.1522	0.00055814	0.00185087	7.4566e-37
Tacstd1	1.66444	0.398365	1.86572	tumor-associated calcium signal transducer 1 (Tacstd1)	NM_008532	0	4.26024	-4.02432	33.3007	0.000617975	0.15061	1.09725e-17
0	3.20547	0.184599	2.85613	0	0	AK008790	4.25022	-5.86314	87.7251	0.00056743	0.412125	5.89212e-41
0	-1.28535	-1.02396	-2.41337	0	0	0	4.24533	3.14139	60.573	0.00056743	0.00378095	2.39712e-29
Tnfrsf11b	1.62399	-0.809335	0.527062	tumor necrosis factor receptor superfamily, member 11b (osteoprotegerin) (Tnfrsf11b)	NM_008764	0	4.24512	3.50211	-3.97595	0.00056743	0.00298673	0.0516787
Tmpo	-1.29721	-0.287951	-1.16692	thymopoietin (Tmpo)	NM_011605	0	4.22923	-4.48874	8.63811	0.000573436	0.194917	3.00319e-07
Slbp	-1.28991	-0.209773	-1.42927	stem-loop binding protein (Slbp)	NM_009193	0610040C01	4.21285	-4.66203	16.5646	0.000579383	0.213709	1.47894e-10
Mcm6	-2.66454	-0.883867	-2.78971	minichromosome maintenance deficient 6 (MIS5 homolog, S. pombe) (S. cerevisiae) (Mcm6)	NM_008567	AK078126,AK088493	4.212	-2.28643	83.361	0.000579383	0.0587136	4.37288e-39
Catnb	1.70987	0.144821	1.93549	catenin beta (Catnb)	NM_007614	AK018515,AK035311	4.21155	-5.73477	14.8167	0.000640398	0.385115	1.00276e-09
Akr1b3	-1.59193	-0.488371	-1.57552	0	0	0	4.20677	-3.16558	21.6789	0.000580352	0.107697	9.96744e-13
Antxr1	1.11687	-0.377739	-0.284839	anthrax toxin receptor 1 (Antxr1)	NM_054041	AK013005,AK031465	4.20202	-2.03666	-6.26462	0.000580352	0.0506534	0.427489
Trim2	1.41729	-0.13546	0.822347	tripartite motif protein 2 (Trim2)	NM_030706	AK054540	4.20184	-6.3816	0.661192	0.000580352	0.552807	0.000657758
Set	-1.03637	-0.215273	-1.24808	SET translocation (Set)	NM_023871,XM_354669,XM_486488	AK011630,AK019960	4.19626	-5.3763	10.9192	0.000581907	0.315712	3.34908e-08
Ldhal6b	-2.34513	-0.150664	#N/A	lactate dehydrogenase A-like 6B (Ldhal6b)	NM_175349	AK077089	4.19429	-5.24701	#N/A	0.000672879	0.293932	#N/A
Q8BWK0	1.24401	-0.544133	0.744839	PREDICTED: similar to talin 2 (LOC434411)	XM_486227	AK052301	4.17918	-0.392457	-0.752426	0.000582754	0.0207562	0.0024829
Pts	1.30219	-0.344267	0.368689	6-pyruvoyl-tetrahydropterin synthase (Pts)	NM_011220	AK002614	4.17201	-1.14695	-5.6269	0.000582754	0.0311867	0.239636
Gabarap	1.7372	0.266713	1.67896	gamma-aminobutyric acid receptor associated protein (Gabarap)	NM_019749	AK011731,1500002N01,AK002879	4.17125	-3.96847	25.5968	0.000582754	0.146605	2.13232e-14
0	1.07104	-0.0200957	0.921206	0	0	AK033867	4.16746	-7.13593	2.66713	0.000582754	0.915272	9.58664e-05
P70370	-1.03465	-0.406397	-2.27798	0	0	0	4.16605	-0.915262	53.181	0.000582754	0.0275699	3.44655e-26
Tes	-0.976401	0.204334	-0.923071	testis derived transcript (Tes)	NM_207176	0	4.16327	-4.87663	2.70717	0.000582754	0.240021	9.23135e-05
0	-2.94278	-0.586098	#N/A	RIKEN cDNA C330008L01 gene (C330008L01Rik)	NM_175351	AK049158	4.16244	-1.04598	#N/A	0.000685925	0.0294826	#N/A
Ppat	-1.38655	-0.321562	-1.504	phosphoribosyl pyrophosphate amidotransferase (Ppat)	NM_172146	0	4.1591	-2.96883	19.1158	0.000582754	0.0841229	1.22866e-11
Fgfr2	1.79024	-1.16414	-0.00555455	fibroblast growth factor receptor 2 (Fgfr2), transcript variant 2	NM_201601	AK081810	4.15768	5.64197	-7.20846	0.000582754	0.00118873	0.995223
0	1.3779	0.555908	1.73197	0	0	AK029120	4.15646	-1.8742	27.7008	0.000582754	0.0462046	2.71513e-15
Sntb1	2.38182	0.134345	2.3104	syntrophin, basic 1 (Sntb1)	NM_016667	0	4.14383	-6.03233	54.9122	0.000657483	0.45197	6.40265e-27
Tgfb1i4	1.06964	-0.409566	0.683259	transforming growth factor beta 1 induced transcript 4 (Tgfb1i4), transcript variant 1	NM_207652	0	4.13878	-1.17678	-1.77587	0.000591156	0.0315555	0.00645253
Rras2	-1.18281	0.070797	-0.842637	related RAS viral (r-ras) oncogene homolog 2 (Rras2)	NM_025846	AK078870,AK003733,AK011419	4.13553	-6.62074	1.05435	0.000591481	0.633028	0.000450038
Hrmt1l2	-1.66333	-0.475259	-1.75346	heterogeneous nuclear ribonucleoproteins methyltransferase-like 2 (S. cerevisiae) (Hrmt1l2)	NM_019830	AK088790,AK020120	4.12991	-0.501669	28.5725	0.000593153	0.0222073	1.14131e-15
Ccni	1.54805	0.304149	1.90863	cyclin I (Ccni)	NM_017367	AK079476,AK050465	4.12782	-4.2729	14.2192	0.000665954	0.173602	1.80018e-09
0	-1.04291	-0.0707238	-1.02608	0	0	0	4.11514	-6.9948	5.04369	0.000599273	0.805419	9.70322e-06
D12Ertd647e	1.30522	-0.372309	0.952961	0	0	0	4.11384	-3.60135	3.35975	0.000599273	0.119901	4.95088e-05
0	-1.49816	-0.593603	-1.55918	0	0	AK032639	4.10896	-0.59992	21.0829	0.000600546	0.0233578	1.78943e-12
Vamp8	1.99036	#N/A	2.82361	vesicle-associated membrane protein 8 (Vamp8)	NM_016794	AK002268,AK013279,AK004178	4.09799	#N/A	85.5758	0.000704149	#N/A	4.84054e-40
Timm8a	-1.27547	0.099084	-1.22322	translocase of inner mitochondrial membrane 8 homolog a (yeast) (Timm8a)	NM_013898	AK088903,AK090079	4.08908	-6.51881	10.2042	0.000606188	0.599038	6.6615e-08
Tes	-1.01612	0.0852096	-0.967265	testis derived transcript (Tes)	NM_207176	0	4.08863	-6.82784	3.6794	0.000606188	0.71986	3.64902e-05
0	1.46511	0.208022	1.40941	0	0	AK013689	4.08343	-5.05387	15.9087	0.000607686	0.264219	2.81915e-10
H2afz	-2.21344	0.0163835	-2.07162	H2A histone family, member Z (H2afz)	NM_016750	AK088704,AK028176	4.04878	-7.17316	42.7353	0.000622923	0.970696	1.03267e-21
Q8BQJ5	-2.13212	-0.330464	-2.49606	PREDICTED: RIKEN cDNA 4432406C08 gene (4432406C08Rik)	XM_149937	AK049525,4432406C08	4.04707	-3.44019	65.2975	0.000622923	0.12659	2.27557e-31
0	-1.96835	-0.0928064	#N/A	expressed sequence AI449705 (AI449705), transcript variant 2	NM_153595	0	4.04384	-6.76098	#N/A	0.000730082	0.760568	#N/A
0	-2.49384	-0.498839	#N/A	0	0	0	4.03124	-4.92249	#N/A	0.000733801	0.322298	#N/A
Nedd4	2.03998	0.389741	0.890812	PREDICTED: neural precursor cell expressed, developmentally down-regulted gene 4 (Nedd4)	XM_486230	0	4.02591	-6.89347	-2.27207	0.000701404	0.750315	0.0138759
Cat	1.38549	-0.308625	0.592029	catalase (Cat)	NM_009804	0	4.01389	-4.89432	-3.12985	0.000640398	0.242611	0.0233245
Tegt	0.949039	0.480383	1.32527	testis enhanced gene transcript (Tegt)	NM_026669	AK088030,AK003483,AK088683,AK050299,AK039762,AK050323,AK036994,AK036782,AK019865,AK049604	4.00956	-0.676328	13.2308	0.000640852	0.0242631	3.70138e-09
Speer1-ps1	-3.38367	#N/A	-3.75189	spermatogenesis associated glutamate (E)-rich protein 1, pseudogene 1 (Speer1-ps1) on chromosome 5	NR_001586,XR_000248	AK014925,AK077088	4.00759	#N/A	74.6077	0.000704149	#N/A	2.14231e-35
Acadm	1.36602	0.288068	1.71752	acetyl-Coenzyme A dehydrogenase, medium chain (Acadm)	NM_007382	AK079930	4.007	-3.79056	27.1207	0.000640852	0.133065	4.79026e-15
Obox1	1.95139	0.8548	#N/A	oocyte specific homeobox 1 (Obox1)	NM_027802	AK018362	4.00453	0.373988	#N/A	0.00074362	0.0140419	#N/A
Tacc3	-2.46353	-0.625572	-1.06509	transforming, acidic coiled-coil containing protein 3 (Tacc3)	NM_011524	5730574P12,AK076282,2210019K18	4.00359	-2.33013	-0.299225	0.000641372	0.0600788	0.00217806
Ppp3ca	1.51289	-0.716238	-0.0159631	protein phosphatase 3, catalytic subunit, alpha isoform (Ppp3ca)	NM_008913	AK076570	3.99521	3.17531	-7.20586	0.000642424	0.00348202	0.986304
Rnase4	1.416	-0.335091	1.13225	ribonuclease, RNase A family 4 (Rnase4), transcript variant 1	NM_021472,NM_201239	AK050451,AK076504	3.99496	-5.9397	7.71058	0.000642424	0.429047	7.39462e-07
Q8BWQ9	-1.07088	-0.202838	-1.31362	0	0	0	3.99342	-5.10417	12.8729	0.000642424	0.271638	5.16195e-09
Lfng	-0.941422	-0.847374	-1.66202	lunatic fringe gene homolog (Drosophila) (Lfng)	NM_008494	0	3.99006	0.232993	24.938	0.000642424	0.0173897	4.03473e-14
Ppp2r1b	-1.05247	-0.178538	-0.858956	PREDICTED: RIKEN cDNA 2410091N08 gene (2410091N08Rik)	XM_284491	AK077158	3.98915	-5.27732	1.37749	0.000642424	0.298861	0.000332234
Olfr512	-2.00337	-0.409696	#N/A	olfactory receptor 512 (Olfr512)	NM_146724	0	3.98666	-5.30888	#N/A	0.000748416	0.393582	#N/A
Atp1b1	1.7402	3.09096	4.59028	ATPase, Naﲯ transporting, beta 1 polypeptide (Atp1b1)	NM_009721	AK010677,AK005071	3.98387	4.97783	115.087	0.000644115	0.00156269	8.23813e-53
Q8C0J4	-1.76469	-0.322604	-2.22306	PREDICTED: RIKEN cDNA 4930547N16 gene (4930547N16Rik)	XM_125861	AK030970	3.9835	-4.94874	50.3046	0.000711242	0.408907	5.81077e-25
Tk1	-2.56673	-1.35899	-1.88575	thymidine kinase 1 (Tk1)	NM_009387	AK085188,AK087988	3.97651	-0.385362	34.1751	0.000647093	0.0206755	4.62821e-18
Kifc1	1.11575	0.0836395	0.673002	TAP binding protein (Tapbp)	NM_009318	2010004O18,AK014566,AK054174,AK077299	3.97105	-6.86553	-1.93775	0.000648916	0.737566	0.00749373
Cd200	1.05171	0.713823	1.07595	0	0	0	3.96544	-4.94561	6.26368	0.000650347	0.249001	2.96586e-06
Nfe2l1	1.47351	0.524546	2.27905	0	0	0	3.96219	0.171961	53.2382	0.000650347	0.0155593	3.28718e-26
Plcg2	1.4572	0.57851	1.6399	phospholipase C, gamma 2 (Plcg2)	NM_172285	0	3.96123	-0.700289	24.0879	0.000650347	0.0244104	9.37026e-14
Mcm3	-2.69207	-0.833903	-2.93414	minichromosome maintenance deficient 3 (S. cerevisiae) (Mcm3)	NM_008563	AK088142	3.9454	-0.641373	92.9818	0.000657483	0.0239101	3.59658e-43
0	1.34031	0.403562	1.82349	RIKEN cDNA 0610007C21 gene (0610007C21Rik), transcript variant 2	NM_212470	0	3.94232	-4.18336	31.4876	0.000657483	0.165124	6.54724e-17
Sepp1	1.91406	0.136267	1.83766	selenoprotein P, plasma, 1 (Sepp1)	NM_009155	AK077265,AK002450	3.94208	-5.3114	32.0916	0.000730318	0.304747	3.59939e-17
Mybbp1a	-1.9279	-0.130911	#N/A	MYB binding protein (P160) 1a (Mybbp1a)	NM_016776	AK083908	3.9181	-6.39516	#N/A	0.000782755	0.5569	#N/A
Slc35f4	-2.38705	-0.367495	#N/A	PREDICTED: solute carrier family 35, member F4 (Slc35f4)	XM_127701	AK046093,AK034308,AK047949,AK043617	3.91665	-1.75847	#N/A	0.000782755	0.0431841	#N/A
Lgals8	1.17545	-0.371752	0.742026	lectin, galactose binding, soluble 8 (Lgals8)	NM_018886	AK075736,AK029526,AK029685,AK083350,AK004782	3.91445	-2.5322	-0.801092	0.000672005	0.0665727	0.00259679
Sfrs3	-0.989468	-0.0981823	-1.03772	0	0	0	3.90816	-6.14041	5.32325	0.000672879	0.481964	7.40586e-06
Naga	1.74073	0.265208	2.18421	N-acetyl galactosaminidase, alpha (Naga)	NM_008669	AK077116	3.9002	-3.08816	20.7471	0.00067642	0.0896801	3.01545e-12
0	-1.51148	-0.0551319	-2.59744	RIKEN cDNA 1700022C02 gene (1700022C02Rik)	NM_025495	AK014919,AK012863,AK006234	3.89391	-7.01033	71.3066	0.000678364	0.814617	6.00951e-34
Cdca3	-1.96594	-0.330508	-1.38753	cell division cycle associated 3 (Cdca3)	NM_013538	AK011313,AK028159,AK010409,AK008606	3.8923	-1.4015	15.1963	0.000678364	0.0353505	5.5836e-10
0	-1.17277	0.130093	-1.46996	0	0	0	3.88785	-6.47741	17.9377	0.000679068	0.5839	3.90923e-11
Prim2	-1.33576	-0.124144	-1.50997	DNA primase, p58 subunit (Prim2)	NM_008922	AK076095,AK077760	3.88635	-5.92674	19.3251	0.000679068	0.473462	1.00698e-11
Umpk	-1.48583	-0.0771721	-1.45469	uridine monophosphate kinase (Umpk)	NM_030724	AK077517,AK082837,AK053745,AK051894	3.87079	-6.88337	17.4178	0.000686035	0.745904	6.50363e-11
Q8BMG4	1.4469	-0.286153	0.850961	PREDICTED: hypothetical protein 5930431H10 (5930431H10)	XM_486185	AK031222	3.85919	-4.01088	1.21841	0.000692063	0.149539	0.00038501
0	2.11109	1.29859	2.81316	RIKEN cDNA 2610020H15 gene (2610020H15Rik)	NM_025638	AK013864,AK011487,AK016023	3.85493	5.26801	84.8899	0.000693284	0.00146963	9.55933e-40
Incenp	-2.47436	-0.354022	-1.95271	inner centromere protein (Incenp)	NM_016692	AK088627,AK081841	3.85102	-4.42294	37.1665	0.00069414	0.187918	2.542e-19
Gas1	2.4434	-1.69758	0.374708	growth arrest specific 1 (Gas1)	NM_008086	0	3.84883	1.03869	-5.57483	0.00069414	0.00943685	0.228859
0	-1.05844	-0.1299	-1.55571	0	0	AK012387	3.8439	-6.06155	20.9572	0.000695821	0.509569	2.01658e-12
0	1.78756	-0.293041	1.13415	RIKEN cDNA 1810009B06 gene (1810009B06Rik)	NM_026192	AK035598,AK007393,AK018734	3.83831	-2.49231	7.76063	0.000697951	0.065419	7.05486e-07
Col3a1	2.79245	-2.56578	0.324572	procollagen, type III, alpha 1 (Col3a1)	NM_009930	AK041115,AK029212,AK048546,AK029451,AK019448,AK079113	3.82961	2.16205	-5.98283	0.000701404	0.00545033	0.33163
Slc3a2	1.15297	0.473486	1.56969	solute carrier family 3 (activators of dibasic and neutral amino acid transport), member 2 (Slc3a2)	NM_008577	AK090046	3.82764	-1.95768	21.4656	0.000701404	0.0486103	1.22805e-12
Foxc1	1.84143	0.974009	2.2895	forkhead box C1 (Foxc1)	NM_008592	0	3.82369	4.34401	53.7934	0.000701404	0.00206541	1.90305e-26
0	1.52486	-0.511532	1.35958	0	0	AK039129	3.82127	-4.36926	14.3029	0.000701404	0.182188	1.32347e-09
Exosc2	-1.58107	0.0187107	-1.31542	exosome component 2 (Exosc2)	NM_144886	0	3.81203	-7.15274	12.928	0.000704149	0.93584	4.92342e-09
Tcof1	-1.177	-0.21558	-1.39785	Treacher Collins Franceschetti syndrome 1, homolog (Tcof1)	NM_011552	AK089518	3.80856	-4.69149	15.531	0.000704149	0.217028	4.08906e-10
Mia	1.43143	-0.202153	0.676566	melanoma inhibitory activity 1 (Mia1)	NM_019394	0	3.80589	-5.42398	-1.88178	0.000704149	0.323123	0.00709343
0	1.75942	0.866368	2.29779	RIKEN cDNA 1600029D21 gene (1600029D21Rik)	NM_029639	AK005558,AK002767	3.80168	-1.30597	54.2363	0.000704149	0.0338513	1.22828e-26
UCRH_MOUSE	0.982309	0.113554	0.866405	ubiquinol-cytochrome c reductase hinge protein (Uqcrh)	NM_025641	AK018712,AK012552,AK011734	3.80053	-6.90295	1.52707	0.000704149	0.754801	0.000287637
Q8R2W2	-1.20096	-0.227955	-1.18184	PREDICTED: cDNA sequence BC053440 (BC053440)	XM_134209	0	3.79848	-5.03415	9.04598	0.000704149	0.261166	2.03726e-07
0	-2.11193	-0.737513	-1.55058	RIKEN cDNA 1200008O12 gene (1200008O12Rik)	NM_028760	AK004655,AK028216,AK088548	3.79272	-2.30527	20.7716	0.000706464	0.0686897	2.41179e-12
0	-1.94139	-0.138495	#N/A	RIKEN cDNA B230220N19 gene (B230220N19Rik)	NM_175693	AK045674	3.78248	-6.50948	#N/A	0.000846537	0.595671	#N/A
Hspe1-ps2	-1.3378	-0.112022	-1.39437	0	0	0	3.77878	-6.67371	15.418	0.000711242	0.720791	4.52148e-10
Rasl2-9 / Ran	-1.5814	-0.0600186	-1.34763	RAN, member RAS oncogene family (Ran)	NM_009391	AK002436,AK010569,AK087974,AK012268,AK075900	3.77699	-6.84349	13.9265	0.000711242	0.726622	1.90652e-09
Efha1	0.940352	-0.314762	0.344161	EF hand domain family A1 (Efha1)	NM_028643	AK049658,AK003590	3.77643	-3.25336	-6.17939	0.000711242	0.0982695	0.532967
Dutp	-1.87209	-0.745098	-2.30715	deoxyuridine triphosphatase (Dutp)	NM_023595	AK003076,AK017216,AK011407,AK077244	3.77259	-0.226349	54.7377	0.000712291	0.0225648	7.55592e-27
0	1.90271	-0.900951	0.736219	cDNA sequence BC021608 (BC021608)	NM_138951	0	3.76295	-0.369778	-0.900997	0.000715421	0.0205372	0.00285213
Q9CYF0	-1.65644	-0.240521	-1.7399	0	0	AK017750	3.76114	-5.49717	10.6561	0.000715421	0.535979	5.47082e-08
0	-1.88106	-0.20282	#N/A	RIKEN cDNA C030002O17 gene (C030002O17Rik)	NM_172432	AK021039,AK032113,AK046796	3.75365	-5.27197	#N/A	0.000859232	0.297982	#N/A
0	1.86691	-0.477501	0.678714	PREDICTED: cDNA sequence BC013672 (BC013672)	XM_358375	0	3.74918	-5.34922	-1.84791	0.000859444	0.311504	0.00690007
0	-2.34034	-0.333848	#N/A	RIKEN cDNA F630003A18 gene (F630003A18Rik)	NM_177010	AK089193	3.74084	-5.14021	#N/A	0.000863108	0.311408	#N/A
Tom1l2	1.16318	0.119976	1.1826	target of myb1-like 2 (chicken) (Tom1l2)	NM_153080	AK043095,AK054531	3.72621	-6.38856	9.06699	0.000733801	0.554731	2.00413e-07
Mcm2	-2.40369	-0.449988	-2.10501	minichromosome maintenance deficient 2 mitotin (S. cerevisiae) (Mcm2)	NM_008564	AK077801,AK088378,AK037751,AK088156	3.72328	-4.70794	44.3585	0.000733801	0.218925	2.13174e-22
Txnip	1.30175	0.516619	1.14297	thioredoxin interacting protein (Txnip)	NM_023719,XM_485282	AK089304,AK088870,AK089351,AK004653,AK089403,AK082476	3.71945	-4.08918	7.99446	0.000734827	0.156236	5.59531e-07
0	-1.18273	-0.129328	-1.55553	RIKEN cDNA 2810452K22 gene (2810452K22Rik)	NM_026048	AK032155,AK007812,AK076126,AK004355	3.70613	-6.04711	20.9506	0.000742602	0.455695	2.02285e-12
Sox9	1.91909	0.596237	#N/A	0	0	AK030187	3.69775	-0.638466	#N/A	0.000888041	0.0238884	#N/A
Ube2c	-2.5255	-0.542112	-2.6432	ubiquitin-conjugating enzyme E2C (Ube2c)	NM_026785	AK003722	3.69758	-5.91403	74.0977	0.00074362	0.423202	3.83424e-35
Ank	1.06719	1.94066	2.87051	progressive ankylosis (Ank)	NM_020332	AK086014,AK083135	3.69462	6.26603	88.6836	0.00074362	0.000995029	2.33247e-41
Itpkb	1.09635	0.425141	1.28816	0	0	0	3.69434	-3.1486	12.1023	0.00074362	0.0928555	1.07966e-08
Rsu1	0.943461	-0.119645	0.655763	Ras suppressor protein 1 (Rsu1)	NM_009105	AK013076,AK011857,AK009288	3.69169	-6.29394	-2.20434	0.00074362	0.52546	0.00961064
Dnajc9	-1.29747	-0.273249	-1.24618	DnaJ (Hsp40) homolog, subfamily C, member 9 (Dnajc9)	NM_134081	AK075979,AK077324	3.69135	-2.30423	10.8639	0.00074362	0.0592711	3.53143e-08
Q8BHW1	-1.21474	0.110873	-1.21341	PREDICTED: RIKEN cDNA 6230425C22 gene (6230425C22Rik)	XM_109904	AK032265,AK078033	3.68858	-6.18631	9.92612	0.000744013	0.494193	8.71989e-08
Ckmt1	1.74065	0.596951	0.788569	0	0	0	3.68766	-4.45951	0.0279452	0.000840365	0.191717	0.00119887
Tcfap2c	1.22471	0.128924	1.06427	transcription factor AP-2, gamma (Tcfap2c)	NM_009335	0	3.68484	-6.47641	5.97272	0.000840365	0.58357	3.94346e-06
Tnfaip9	3.11689	1.14487	3.47756	tumor necrosis factor, alpha-induced protein 9 (Tnfaip9)	NM_054098	AK040760	3.68369	0.739909	133.531	0.000840365	0.0112935	1.53708e-60
0	1.34588	-0.0210495	1.39023	PREDICTED: RIKEN cDNA 2310026P19 gene (2310026P19Rik)	XM_126150	AK020335	3.67877	-7.16467	15.2837	0.000748416	0.953164	5.13276e-10
Hnrpa1	-1.06591	-0.416869	-1.88342	heterogeneous nuclear ribonucleoprotein A1 (Hnrpa1)	NM_010447,XM_486780	AK088308,AK007802	3.67781	-3.29122	34.073	0.000748416	0.100265	5.10459e-18
0	-0.915518	0.0992108	-0.809993	RIKEN cDNA 1600010O03 gene (1600010O03Rik)	NM_198016	1600010O03,AK080832	3.67334	-6.43486	0.426522	0.000748416	0.570519	0.000821453
Wdhd1	-1.70122	-0.298653	-1.93115	WD repeat and HMG-box DNA binding protein 1 (Wdhd1)	NM_172598,XM_487235	AK036390	3.6714	-4.55831	36.1918	0.000748416	0.202754	6.53501e-19
Eef1d	-1.03241	-0.283199	-0.657123	eukaryotic translation elongation factor 1 delta (guanine nucleotide exchange protein) (Eef1d), transcript variant 2	NM_023240	AK017796,AK017616,AK044934,AK054335	3.66544	-4.50902	-2.18356	0.000751107	0.19733	0.00942872
Hist1h1a	-3.33064	-1.49487	-3.58183	histone 1, H1a (Hist1h1a)	NM_030609	0	3.66172	2.6762	142.097	0.00084551	0.00428364	2.97266e-64
Cp	1.10182	-0.120761	1.13492	0	0	AK014835	3.66048	-5.89739	7.78094	0.000752521	0.41957	6.91345e-07
Hist2h4	-1.8428	-0.071794	-1.96732	histone 1, H4c (Hist1h4c)	NM_178208	0	3.65926	-6.79827	37.8328	0.000913464	0.706002	1.31389e-19
Palmd	1.31332	-0.876707	0.744456	palmdelphin (Palmd)	NM_023245	4833438I21,AK014531	3.65911	0.720408	-0.759069	0.000752521	0.0114224	0.00249602
Gaa	1.36914	0.324726	-0.0362517	glucosidase, alpha, acid (Gaa)	NM_008064	AK052211,AK088481	3.65681	-3.43295	-6.85732	0.000846537	0.107884	0.97851
0	1.4843	0.121699	0.827604	PREDICTED: similar to chromosome 9 open reading frame 61; Friedreich ataxia region gene X123 (LOC381217)	XM_355152	0	3.6531	-6.17694	0.762148	0.000755271	0.543468	0.000596462
Mrpl18	-0.892943	-0.0604522	-0.923658	mitochondrial ribosomal protein L18 (Mrpl18)	NM_026310	AK008680,AK003104,AK007465	3.64366	-6.69951	2.71979	0.000759652	0.665346	9.1252e-05
Cdc2a	-2.69148	-0.557524	-2.43819	cell division cycle 2 homolog A (S. pombe) (Cdc2a)	NM_007659	AK051859,AK030231	3.64269	-3.70703	61.9745	0.000759652	0.174601	5.99618e-30
Tfdp1	-1.21294	-0.150355	-1.57417	0	0	AK019997,AK013180	3.63725	-5.07675	21.6294	0.000762026	0.267203	1.04654e-12
Bach	-1.19072	0.552933	-0.885371	brain acyl-CoA hydrolase (Bach)	NM_133348	0	3.63294	-3.13773	1.91372	0.000763587	0.0923077	0.000198365
Atad2	-1.42112	-0.366734	-2.19134	ATPase family, AAA domain containing 2 (Atad2)	NM_153199	0	3.62774	-5.41763	48.6749	0.000765802	0.32228	2.9208e-24
0	-1.93091	-0.380461	#N/A	0	0	AK082633	3.62471	-1.78797	#N/A	0.000927592	0.0439435	#N/A
0	-1.01489	-0.202952	-1.35933	0	0	0	3.61786	-5.12481	14.2949	0.000771449	0.309145	1.33096e-09
Q8BRB3	-1.84063	#N/A	-1.97056	0	0	AK054492,AK051639	3.6104	#N/A	37.9815	0.000775363	#N/A	1.13362e-19
Timp2	1.68074	-0.168575	1.26994	tissue inhibitor of metalloproteinase 2 (Timp2)	NM_011594	AK081522,AK032818	3.60458	-5.91356	11.5599	0.000778077	0.423062	1.80844e-08
0	1.47801	0.749756	1.87875	0	0	AK052777	3.594	0.754884	33.8686	0.000870072	0.0112283	6.22921e-18
0	-1.39281	-0.302277	-1.8683	PREDICTED: similar to Small nuclear ribonucleoprotein F (snRNP-F) (Sm protein F) (Sm-F) (SmF) (LOC382887)	XM_356732	0	3.59189	-3.54463	33.4127	0.000782755	0.115605	9.81835e-18
Pa2g4	-1.28168	-0.0372439	-1.57291	proliferation-associated 2G4 (Pa2g4)	NM_011119	AK002685	3.57808	-7.13875	21.5834	0.000791496	0.918339	1.09281e-12
Lamp2	2.04011	0.255717	1.66745	lysosomal membrane glycoprotein 2 (Lamp2)	NM_010685	AK032974,AK078193,AK012149,AK088804,AK048174	3.57354	-3.21178	9.22722	0.000882692	0.096145	2.19288e-07
0	-1.87016	-0.0480049	#N/A	olfactory receptor 1051 (Olfr1051)	NM_207562	0	3.56599	-7.14077	#N/A	0.000961656	0.920564	#N/A
0	-0.992772	0.311475	-0.96995	0	0	AK004333	3.55891	-4.77737	3.73992	0.000799694	0.22699	3.43714e-05
Hist1h2ah	-2.30008	-0.728546	-2.66111	histone 1, H2af (Hist1h2af)	NM_175661	0	3.55786	-0.365533	75.2033	0.000799694	0.0242214	1.31414e-35
Ephx1	1.70849	0.513032	1.47103	epoxide hydrolase 1, microsomal (Ephx1)	NM_010145	0	3.5577	-1.59443	17.9741	0.000799694	0.0394477	3.77799e-11
0	-1.23184	-0.309636	-2.15963	0	0	AK087493	3.55711	-2.8878	47.0692	0.000799694	0.0932849	1.43542e-23
0	1.23909	-0.475413	0.687875	0	0	AK087931	3.5567	-0.405649	-1.70221	0.000799694	0.0209423	0.00602073
FA8_MOUSE	3.8932	0.733918	#N/A	coagulation factor VIII (F8)	NM_007977	0	3.53183	0.991169	#N/A	0.000715338	0.00977478	#N/A
0	-1.80851	0.0811812	#N/A	PREDICTED: RIKEN cDNA A530024P18 gene (A530024P18Rik)	XM_141283	0	3.52802	-6.46022	#N/A	0.000975906	0.63411	#N/A
Hmgcs1	1.24846	0.209985	1.14583	3-hydroxy-3-methylglutaryl-Coenzyme A synthase 1 (Hmgcs1)	NM_145942	AK031297,AK044835	3.52519	-5.6272	8.07054	0.000822325	0.363445	5.19238e-07
Anln	-2.26762	-1.49189	-1.89535	anillin, actin binding protein (scraps homolog, Drosophila) (Anln)	NM_028390	AK046102,AK004134	3.51949	1.84712	34.5976	0.000825153	0.0063868	3.07519e-18
Npm3	-0.91521	-0.4579	-1.25085	nucleoplasmin 3 (Npm3)	NM_008723	AK011749	3.50124	-2.75746	10.9998	0.000834044	0.075484	3.10081e-08
Fzd7	1.06393	-0.576068	0.392447	frizzled homolog 7 (Drosophila) (Fzd7)	NM_008057	AK010239	3.50095	-1.25988	-5.41645	0.000834044	0.0330833	0.198081
Gm2a	1.76555	1.06945	2.41177	GM2 ganglioside activator protein (Gm2a)	NM_010299	0	3.4997	3.8764	60.483	0.000834044	0.00258645	2.59159e-29
Kifc1	1.41238	0.0758308	1.19212	0	0	2010004O18,AK014566,AK077299	3.49791	-6.95296	9.32993	0.000834044	0.780654	1.55256e-07
0	0.955636	0.026115	0.901586	RIKEN cDNA B830045N13 gene (B830045N13Rik)	NM_153539	AK046878	3.49461	-7.12362	2.25093	0.000834044	0.901334	0.000143069
Aes	1.18197	0.0248157	1.08466	amino-terminal enhancer of split (Aes)	NM_010347	0	3.49416	-7.14925	6.48265	0.000924809	0.931425	2.42123e-06
Tm4sf12	0.946112	0.190068	1.23155	transmembrane 4 superfamily member 12 (Tm4sf12)	NM_173007	AK050737,AK033554	3.49415	-5.26629	10.4421	0.000834044	0.296843	5.29778e-08
0	0.986475	-0.178552	0.466265	PREDICTED: similar to uncharacterized hypothalamus protein HT013 (LOC228730)	XM_130476	0	3.49368	-5.10101	-4.67876	0.000834044	0.271179	0.100079
Cpe	0.944097	-0.0106579	0.788429	carboxypeptidase E (Cpe)	NM_013494	0	3.48766	-7.17486	0.0253846	0.000836459	0.975698	0.00120115
Hbp1	1.42568	0.00365811	1.26245	high mobility group box transcription factor 1 (Hbp1)	NM_153198,NM_177993	AK082770,AK006835,AK028949,AK028674	3.48652	-7.17865	11.3391	0.000836459	0.993306	2.23052e-08
Twsg1	0.920774	0.200282	0.806764	twisted gastrulation homolog 1 (Drosophila) (Twsg1)	NM_023053	AK033504,AK049646	3.47241	-4.66577	0.36576	0.000840365	0.214152	0.000869161
Map1lc3b	1.76364	0.848938	2.53439	microtubule-associated protein 1 light chain 3 beta (Map1lc3b)	NM_026160	AK003106	3.47121	1.27026	67.5417	0.000840365	0.00834899	2.51682e-32
0	1.11982	0.135583	1.39686	RIKEN cDNA 9530025L16 gene (9530025L16Rik)	NM_175256	AK043598	3.46951	-6.72639	15.4988	0.000840365	0.74471	4.19685e-10
Spint1	0.954166	0.295363	0.80742	serine protease inhibitor, Kunitz type 1 (Spint1)	NM_016907	AK017342	3.46249	-3.58101	0.37809	0.000844236	0.118418	0.00085968
Cx3cl1	1.32419	-0.118851	0.769094	chemokine (C-X3-C motif) ligand 1 (Cx3cl1)	NM_009142	AK078285,AK040220	3.45847	-6.48127	-0.325081	0.000844675	0.585443	0.00166667
Q8BWQ9	-1.19953	-0.264728	-1.64491	ubiquitin carboxyl-terminal esterase L3 (ubiquitin thiolesterase) (Uchl3)	NM_016723	AK050278	3.45791	-3.77394	24.2795	0.000844675	0.132121	7.75337e-14
Fgfrl1	1.12751	0.144437	1.36992	fibroblast growth factor receptor-like 1 (Fgfrl1)	NM_054071	0	3.45512	-6.11279	14.6314	0.000845296	0.474063	9.62418e-10
0	0.943329	0.75382	1.34235	RIKEN cDNA 9330161F08 gene (9330161F08Rik)	NM_145469	AK038556,AK033975,AK079085	3.45097	1.94272	13.7612	0.000845299	0.00608308	2.23122e-09
Chdh	1.2216	0.528658	1.63636	choline dehydrogenase (Chdh)	NM_172264,NM_175343	AK052715,AK030900,AK042454	3.45025	0.945205	23.9531	0.000845299	0.010053	1.06858e-13
0	-1.34924	-0.487933	-2.03129	0	0	AK017664	3.44909	-0.59514	40.8098	0.000845299	0.0233242	7.18204e-21
0	-1.80262	0.117315	#N/A	0	0	0	3.44856	-6.12741	#N/A	0.00101692	0.528227	#N/A
0	-1.80977	-0.187551	-1.13108	PREDICTED: similar to Speer1-ps1 protein (LOC381615)	XM_355569	0	3.44226	-5.83268	0.539563	0.000945848	0.631061	0.000984191
Rnh1	0.983656	0.364828	1.39886	ribonuclease/angiogenin inhibitor 1 (Rnh1)	NM_145135	0	3.43957	-2.827	15.5639	0.000846537	0.0782171	3.96467e-10
0	0.92134	-0.2102	0.201784	0	0	AK029315	3.43532	-4.91323	-6.73498	0.000848355	0.244642	0.642892
Snrpd3	-1.04394	-0.221717	-0.960762	0	0	AK019453,8430422N14,AK005341	3.4265	-5.87614	3.53348	0.000852052	0.414957	4.17715e-05
0	-1.03638	-0.233456	-1.40096	LSM7 homolog, U6 small nuclear RNA associated (S. cerevisiae) (Lsm7)	NM_025349	AK013355,AK004057	3.42556	-4.76175	15.6323	0.000852052	0.225585	3.70627e-10
0	-0.978277	-0.0227082	-1.10951	PREDICTED: RIKEN cDNA 6230425F05 gene (6230425F05Rik)	XM_129027	AK078034,AK035879	3.42481	-7.11341	7.11718	0.000852052	0.890304	1.31152e-06
Krt1-15	2.06861	1.3011	3.57057	keratin complex 1, acidic, gene 15 (Krt1-15)	NM_008469	4833430P05	3.41577	0.0855237	141.159	0.000963809	0.0162325	7.30421e-64
0	1.36198	0.199841	1.52323	0	0	AK043827,AK032149	3.41455	-5.38267	19.7933	0.00085877	0.31644	6.38855e-12
0	-1.51576	-0.046396	-1.25248	0	0	8430417L12	3.41199	-7.05838	11.0472	0.000859232	0.847059	2.96496e-08
Eml2	1.06537	-0.154193	1.20117	PREDICTED: echinoderm microtubule associated protein like 2 (Eml2)	XM_133217	AK005562	3.40809	-5.51948	9.58207	0.000859232	0.341775	1.2201e-07
YH01_MOUSE	1.51428	0.586803	1.98493	RIKEN cDNA A030012M09 gene (A030012M09Rik)	NM_183028	AK040848,AK079468	3.40464	0.915973	38.6428	0.000859444	0.0102257	5.99819e-20
0	2.06415	-0.401093	1.90195	PREDICTED: RIKEN cDNA C130048D07 gene (C130048D07Rik)	XM_129134	0	3.39742	-4.19705	34.8893	0.000974436	0.166195	2.30684e-18
Col6a2	1.98588	-0.479001	0.479962	procollagen, type VI, alpha 2 (Col6a2)	NM_146007	0	3.39317	-1.97172	-5.53164	0.000975682	0.0490337	0.298255
0	-1.52971	-0.377814	-1.37173	RIKEN cDNA 2310057H16 gene (2310057H16Rik)	NM_026473	AK009958,AK015255	3.39287	-1.6369	14.6891	0.000863108	0.0402829	9.14978e-10
Hist1h3b	-1.89518	-1.0071	-2.23362	histone1, H3c (Hist1h3c)	NM_175653,NM_178203	0	3.39276	-0.37974	50.8523	0.000863108	0.0206051	3.41728e-25
0	1.55284	1.20302	2.18716	microfibrillar-associated protein 3-like (Mfap3l)	NM_027756	AK016959,AK089654	3.39166	1.60913	48.4621	0.000863108	0.00714209	3.59099e-24
0	-1.25459	-0.147294	-1.17511	inosine 5'-phosphate dehydrogenase 2 (Impdh2)	NM_011830	0	3.39117	-6.09837	8.86145	0.000975682	0.47048	2.42495e-07
0	-1.46253	-0.696825	-2.2807	transgelin 2 (Tagln2)	NM_178598	0	3.38884	0.538724	53.3256	0.000863838	0.0127293	3.04107e-26
0	-2.08343	-0.176357	#N/A	PREDICTED: similar to Rpl17 protein (LOC432594)	XM_484069	0	3.38647	-5.7915	#N/A	0.00105797	0.397216	#N/A
Laptm4a	0.967375	-0.0441736	0.931727	lysosomal-associated protein transmembrane 4A (Laptm4a)	NM_008640	AK075699,AK084515,AK088958,AK013963	3.38024	-7.10276	2.89401	0.000869312	0.881242	7.68555e-05
0	1.32776	-0.20438	1.14178	PREDICTED: similar to H3 histone, family 3B (LOC432775)	XM_484282	0	3.37228	-6.13689	0.680332	0.000872706	0.481043	0.000860071
Q9JL83	-1.75073	-0.0555293	#N/A	PREDICTED: Unknown (protein for MGC:60843) (MGC60843)	XM_177464	0	3.36143	-7.08273	#N/A	0.00107158	0.865224	#N/A
Q9ESX5	-1.53398	-0.165556	-2.11985	PREDICTED: cDNA sequence BC068171 (BC068171)	XM_289923,XM_489850	0	3.3576	-5.93527	45.0879	0.000882692	0.475283	1.02557e-22
Nxt1	-1.27926	-0.0042402	-1.05638	NTF2-related export protein 1 (Nxt1)	NM_019761	AK003254	3.35013	-7.17845	5.77799	0.000886368	0.991988	4.77897e-06
0	-2.96729	-1.06403	#N/A	PREDICTED: similar to hypothetical protein FLJ33620 (LOC213248)	XM_143339	0	3.34584	1.92663	#N/A	0.00108166	0.00610863	#N/A
0	-1.18065	-0.844255	-2.23669	0	0	0	3.33798	-1.2424	51.012	0.000893386	0.0327704	2.93566e-25
0	-1.83157	-0.0826843	#N/A	cDNA sequence AF067063 (AF067063)	NM_001001449	0	3.3355	-6.48145	#N/A	0.00108166	0.58549	#N/A
0	-2.03184	-1.11777	#N/A	solute carrier family 12, member 1 (Slc12a1), transcript variant 1	NM_011389	0	3.33454	2.21414	#N/A	0.00108166	0.00534671	#N/A
Shmt1	-1.1002	-0.160238	-1.26319	serine hydroxymethyl transferase 1 (soluble) (Shmt1)	NM_009171	AK010439	3.33158	-5.44202	11.3608	0.000897199	0.3264	2.19034e-08
Sdbcag84	0.965111	0.16981	0.769351	serologically defined breast cancer antigen 84 (Sdbcag84)	NM_025516	AK009350,AK013942,AK050285	3.32327	-6.07323	-0.320475	0.000902665	0.463417	0.00165913
0	-1.95707	0.0589429	0.341837	0	0	AK020653	3.32209	-6.73734	-6.18861	0.00108578	0.679403	0.537301
Ucp2	1.33839	-1.57288	0.099711	uncoupling protein 2, mitochondrial (Ucp2)	NM_011671	AK054060,AK035298	3.31958	1.65247	-7.09312	0.000904197	0.00709247	0.885573
0	1.78909	0.572541	2.45418	sortilin 1 (Sort1)	NM_019972	0	3.3127	-0.667082	62.8846	0.0010912	0.0242214	2.43575e-30
Rrs1	-1.2406	0.10231	-1.60595	0	0	0	3.31063	-6.21641	22.8056	0.000908763	0.554858	3.32666e-13
0	1.27291	0.105452	0.918286	0	0	AK018347	3.31048	-7.10414	2.60462	0.000908763	0.882304	0.000101501
Tubb5	-1.30546	0.518841	-0.628949	tubulin, beta 5 (Tubb5)	NM_011655	2610524M24,6720430J02,AK012365,AK011765,AK011263,AK051393,AK013283,AK017806,AK012350,AK076196,AK083327,AK051164,AK010960	3.3084	-6.57049	-2.60523	0.00100591	0.615036	0.0140656
Q9D3I1	-0.948474	0.385613	-0.694166	0	0	AK017419	3.29622	-2.31539	-1.60103	0.00091783	0.0596319	0.00546816
Siva	-1.0415	-0.0440412	-1.50294	Cd27 binding protein (Hindu God of destruction) (Siva)	NM_013929	AK017570,AK010562	3.29157	-6.92147	19.0786	0.000919643	0.764165	1.27429e-11
0	-1.06995	0.0865004	-1.46953	sperm specific antigen 1 (Ssfa1)	NM_011482	0	3.29038	-7.03335	17.9228	0.000919643	0.830025	3.95657e-11
Rps8	-2.15913	-0.39	-2.54782	ribosomal protein S8 (Rps8)	NM_009098	AK010650	3.28482	-4.31611	68.3358	0.000921262	0.178169	1.13584e-32
Pin1	-0.862628	-0.101178	-0.696278	protein (peptidyl-prolyl cis/trans isomerase) NIMA-interacting 1 (Pin1)	NM_023371	2700055F10,AK003369,AK002665,AK054045,AK003931	3.28478	-6.61488	-1.56686	0.000921262	0.630947	0.0053026
0	1.00462	-0.0571463	0.549048	serine carboxypeptidase 1 (Scpep1)	NM_029023	0	3.27884	-6.96789	-3.7006	0.000923227	0.788854	0.040109
Scn1b	1.00177	-1.45591	0.0387579	sodium channel, voltage-gated, type I, beta polypeptide (Scn1b)	NM_011322	0	3.27879	4.00067	-7.19134	0.000923227	0.0024628	0.965764
Negative control:Arabidopsis	-1.7653	-0.053573	#N/A	0	0	0	3.27196	-6.93077	#N/A	0.00112532	0.76924	#N/A
0	-1.16907	0.0722518	-1.00216	RIKEN cDNA 2310058A11 gene (2310058A11Rik)	NM_133993	AK082158,AK003983,AK009972,AK012649,AK075805	3.27018	-6.73432	4.47915	0.000927513	0.678252	1.68817e-05
Pdcd5	-0.911861	-0.000357474	-0.798949	programmed cell death 5 (Pdcd5)	NM_019746	AK008632,AK007297	3.26668	-7.17899	0.219716	0.000927592	0.998722	0.00100036
Nek2	-1.48563	-0.01418	-0.973994	NIMA (never in mitosis gene a)-related expressed kinase 2 (Nek2)	NM_010892	0	3.2657	-7.16238	3.8314	0.000927592	0.949835	3.14383e-05
0	-1.712	-0.0150946	-0.0177166	PREDICTED: gene model 793, (NCBI) (Gm793)	XM_285910	0	3.2583	-7.16863	-6.86311	0.00113305	0.960511	0.988813
Polh	-1.11891	-0.246313	-1.27807	polymerase (DNA directed), eta (RAD 30 related) (Polh)	NM_030715	AK036296	3.25535	-3.49723	11.8008	0.000934062	0.112258	1.44461e-08
0	1.32307	0.01872	1.144	mal, T-cell differentiation protein 2 (Mal2)	NM_178920	AK035986,AK037039	3.25288	-7.13186	8.02184	0.000934613	0.910266	5.45664e-07
Vwf	-1.71	-0.215831	0.0059264	Von Willebrand factor homolog (Vwf)	NM_011708	AK044921	3.2496	-6.19595	-6.86472	0.00113833	0.497328	0.996452
CNA8_MOUSE	-1.92763	-0.257656	#N/A	0	0	AK031527	3.24674	-4.9428	#N/A	0.00114006	0.325325	#N/A
0	-1.15273	-1.0917	-1.84395	ajuba (Jub)	NM_010590	AK012077	3.2433	5.55171	32.3608	0.00094149	0.0012557	2.7596e-17
Rnps1	-1.18846	-0.088881	-1.08186	ribonucleic acid binding protein S1 (Rnps1)	NM_009070	AK011475	3.23885	-6.56279	6.41223	0.000942947	0.613084	2.58226e-06
Thoc4	-1.80669	-0.25034	-1.57721	THO complex 4 (Thoc4)	NM_011568	AK035721	3.238	-4.20662	21.741	0.000942947	0.167001	9.4077e-13
0	-1.09804	-0.0295623	-1.45647	catenin alpha-like 1 (Catnal1)	NM_018761	AK082755	3.23424	-7.16435	17.478	0.00094443	0.952753	6.13333e-11
Q7M6W5	-1.25772	-0.247449	-2.18994	0	0	0	3.23204	-6.54045	48.6034	0.00094443	0.605785	3.12589e-24
0	1.15897	-0.0614288	0.959896	RIKEN cDNA A130038L21 gene (A130038L21Rik)	NM_172588	AK037699,AK054475	3.23086	-7.03109	3.51411	0.00094443	0.828584	4.25782e-05
Mastl	-1.19755	-0.486496	-1.37847	microtubule associated serine/threonine kinase-like (Mastl)	NM_025979	AK012597,AK030140,AK006448	3.22778	-3.15892	14.905	0.000945302	0.131532	7.39921e-10
0	-0.886202	-0.306046	-1.3699	0	0	0	3.22624	-3.69023	14.6308	0.000945302	0.12614	9.62418e-10
0	-1.70039	#N/A	#N/A	0	0	AK013046	3.22356	#N/A	#N/A	0.00115352	#N/A	#N/A
0	-0.89912	-0.227186	-1.26762	U2 small nuclear ribonucleoprotein auxiliary factor (U2AF) 2 (U2af2)	NM_133671	AK078496	3.22265	-4.49658	11.4913	0.000945848	0.195668	1.9328e-08
0	-1.78443	-0.167732	#N/A	MAS-related GPR, member A1 (Mrgpra1)	NM_153095	0	3.22115	-5.70697	#N/A	0.00115352	0.482955	#N/A
0	-1.71297	-0.00984052	#N/A	0	0	0	3.22012	-7.16974	#N/A	0.00115352	0.962871	#N/A
0	-1.29126	-0.110426	-1.49463	0	0	0	3.2201	-6.24284	18.7886	0.000945937	0.510772	1.69764e-11
Pam	1.06597	-0.351121	0.605163	peptidylglycine alpha-amidating monooxygenase (Pam)	NM_013626	0	3.20699	-4.78439	-2.94686	0.000956115	0.227888	0.0195119
Rassf4	1.04943	-0.0487476	0.97465	Ras association (RalGDS/AF-6) domain family 4 (Rassf4)	NM_178045	AK089460,AK053578,AK036528	3.19174	-7.08721	3.84628	0.000965063	0.869148	3.09895e-05
0	0.879214	-0.189335	0.567508	RIKEN cDNA 2610034N24 gene (2610034N24Rik)	NM_027256	AK011676	3.18235	-3.99893	-3.46073	0.000972024	0.148712	0.0320786
0	-0.977615	0.258403	-0.784693	general transcription factor IIF, polypeptide 2 (Gtf2f2)	NM_026816	0	3.1795	-2.91088	-0.0430219	0.000973001	0.0815678	0.00128204
V1rh10	-2.15364	-0.593279	#N/A	vomeronasal 1 receptor, H10 (V1rh10)	NM_134235	0	3.17491	-1.55203	#N/A	0.00118584	0.0455691	#N/A
Rab25	0.947737	-0.367136	0.224826	RAB25, member RAS oncogene family (Rab25)	NM_016899	AK003260	3.16825	-2.82592	-6.62058	0.000975682	0.0782138	0.580431
Q8BYX5	-3.48101	-0.826559	#N/A	0	0	AK037351	3.1669	-2.05333	#N/A	0.000975906	0.0732966	#N/A
0	-1.0988	-0.0435715	-1.06004	expressed sequence AI326906 (AI326906)	NM_153570	AK090024,AK088355,AK052601	3.16679	-7.01853	5.86822	0.000975682	0.819646	4.36573e-06
Tubg1	-0.974553	-0.00883133	-1.07696	0	0	1500010O08	3.16591	-7.17338	6.28908	0.000975682	0.971373	2.8927e-06
Mcoln1	0.902227	0.275917	1.18383	mucolipin 1 (Mcoln1)	NM_053177	AK049606,AK034471,AK038594,AK028385	3.16278	-2.86946	9.10093	0.000975906	0.0797769	1.94017e-07
CGE2_MOUSE	-1.29428	-0.426629	-0.898803	0	0	AK037791,AK031116,AK010929	3.16131	-3.68383	2.19262	0.000975906	0.125514	0.000150954
0	-1.73257	-0.0424643	#N/A	RIKEN cDNA 4430402I18 gene (4430402I18Rik)	NM_198651	AK016454,AK014471,AK031997	3.15967	-6.90314	#N/A	0.00119876	0.842311	#N/A
0	-1.32542	-0.0169379	-1.01345	trans-prenyltransferase (Tprt)	NM_019501	AK011869	3.15755	-7.14399	4.74407	0.000975906	0.924503	1.30332e-05
M6prbp1	1.09873	0.738352	1.60903	mannose-6-phosphate receptor binding protein 1 (M6prbp1)	NM_025836	AK003971,AK012517,AK004970,AK009148,AK049537,AK050140	3.14968	-0.559172	22.9207	0.000980914	0.0228901	2.96353e-13
0	-2.13899	-0.604352	-1.59434	immunoglobulin superfamily, member 1 (Igsf1), transcript variant 2	NM_177915	AK030452	3.13929	2.2924	7.84718	0.000987152	0.00522623	8.37967e-07
0	1.26721	0.558763	1.25985	RIKEN cDNA 2610018G03 gene (2610018G03Rik)	NM_133729	AK029278,AK034609,AK011445	3.13852	-0.0196542	11.2627	0.000987152	0.0169721	2.40096e-08
Eef1d	-1.19629	-0.135942	-0.872304	eukaryotic translation elongation factor 1 delta (guanine nucleotide exchange protein) (Eef1d), transcript variant 2	NM_023240	AK017796,AK017616,AK044934,AK054335	3.13773	-5.33634	1.64645	0.000987152	0.309736	0.00025604
Q8BVP4	1.67447	0.110491	#N/A	PREDICTED: RIKEN cDNA 4930532L20 gene (4930532L20Rik)	XM_133002	AK077080,AK015948	3.1306	-6.58384	#N/A	0.00122161	0.620185	#N/A
0	0.88864	0.755531	1.7852	RAB11 family interacting protein 4 (class II) (Rab11fip4)	NM_175543	AK046734	3.12875	3.57588	29.8799	0.000993153	0.00293163	3.19159e-16
Ing4	1.38383	0.114941	1.31894	inhibitor of growth family, member 4 (Ing4)	NM_133345	AK031633,AK053586,AK002821,AK004347,AK050522,AK009267	3.12784	-6.49283	13.0362	0.000993153	0.589764	4.45174e-09
0	1.98938	0.629275	1.57394	RIKEN cDNA A930001N09 gene (A930001N09Rik)	NM_029870	AK044760,AK030092	3.1245	0.316161	21.6209	0.000994658	0.0145469	1.05372e-12
Enpp3	3.2717	2.07363	3.74444	PREDICTED: similar to Enpp3 protein (LOC432441)	XM_483881	AK089553	3.12223	7.07857	155.961	0.000995158	0.000756129	3.29958e-70
0	-1.15634	0.359852	-1.03956	0	0	0	3.1137	-5.38796	5.36783	0.00100158	0.317344	7.10313e-06
Eef1d	-1.01553	-0.0348398	-1.08246	eukaryotic translation elongation factor 1 delta (guanine nucleotide exchange protein) (Eef1d), transcript variant 2	NM_023240	AK017796,AK017616,AK044934,AK054335	3.11141	-7.07435	6.42732	0.00100211	0.859039	2.5514e-06
0	0.94629	0.0433977	1.09402	plexin B1 (Plxnb1)	NM_172775	2900002G15	3.10773	-6.99732	6.7201	0.00100396	0.806913	1.93313e-06
Thoc3	-0.990011	0.103283	-0.596272	THO complex 3 (Thoc3)	NM_028597	AK010668	3.10487	-6.23106	-3.07116	0.00100477	0.507718	0.022048
Nudc	-1.31424	0.163347	-1.27952	0	0	AK012321,AK032673,AK012777	3.10282	-6.81451	11.8441	0.00100477	0.713923	1.38739e-08
Trim16	-1.31376	-0.0972224	-1.42898	0	0	AK078902,AK053139	3.10041	-6.71864	16.5552	0.00100477	0.672713	1.49106e-10
Ttk	-1.82442	-0.959602	-1.41511	Ttk protein kinase (Ttk)	NM_009445	AK041487	3.09815	-1.94223	16.0961	0.00100477	0.0688539	2.34278e-10
0	-1.17963	-0.0295576	-1.05326	PRP31 pre-mRNA processing factor 31 homolog (yeast) (Prpf31)	NM_027328	AK033283,AK005294,AK033190,AK051260	3.09609	-7.06436	5.70157	0.00100477	0.850806	5.14606e-06
Prom2	1.38623	-0.170317	1.06402	prominin 2 (Prom2)	NM_138750,NM_178047	AK029851	3.09439	-5.07256	5.96671	0.00100477	0.266561	3.96536e-06
Tm4sf1	-1.80451	-1.09193	-2.07951	transmembrane 4 superfamily member 1 (Tm4sf1)	NM_008536	AK077326	3.09417	2.61504	18.1634	0.00100477	0.00445741	3.8513e-11
Gpr143	-1.99204	-0.111223	#N/A	G protein-coupled receptor 143 (Gpr143)	NM_010951	0	3.09382	-6.10323	#N/A	0.00123694	0.471793	#N/A
0	1.17607	0.36253	1.12083	RIKEN cDNA 2310036D22 gene (2310036D22Rik)	NM_027992	AK009646	3.09316	-2.22507	7.4111	0.00100477	0.0564992	9.84214e-07
Nfix	0.984735	-0.483831	0.492004	nuclear factor I/X (Nfix)	NM_010906	0	3.09054	0.11203	-4.39172	0.00100564	0.0160543	0.0763924
Q8C3E1	-0.93859	0.204902	-0.982434	0	0	0	3.08848	-4.49058	4.02356	0.00100567	0.220408	2.62154e-05
Hist2h4	-2.35804	-0.27279	-1.90054	histone 1, H4b (Hist1h4b)	NM_178193	0	3.08712	-5.75651	34.827	0.00100567	0.389485	2.44279e-18
Sfrs2	-1.00542	0.115561	-0.570117	0	0	0	3.07936	-6.58766	-3.42619	0.00100983	0.621179	0.0310761
0	-1.74537	-0.327454	#N/A	olfactory receptor 1298 (Olfr1298)	NM_146886	0	3.0718	-4.01188	#N/A	0.00125456	0.204091	#N/A
Lsm3	-2.19534	-0.38329	-1.3841	LSM3 homolog, U6 small nuclear RNA associated (S. cerevisiae) (Lsm3)	NM_026309	AK021251,AK007849,AK003125	3.06859	-3.56104	15.0859	0.00101692	0.116876	6.20273e-10
Racgap1	-1.66128	-0.383515	-1.42095	Rac GTPase-activating protein 1 (Racgap1)	NM_012025	0	3.06229	-1.00503	16.2889	0.00101973	0.0289188	1.93645e-10
0	1.28864	0.050295	0.752627	0	0	1110037P09	3.06184	-6.97188	-0.616707	0.00101973	0.791298	0.00219459
0	2.41834	0.436351	2.03082	RIKEN cDNA 4930429H24 gene (4930429H24Rik)	NM_029436	AK018314,AK084783,AK044892,AK083613,AK046446,AK041208,AK032236	3.05999	0.280753	40.7875	0.00101973	0.014674	7.31776e-21
Dia1	1.75725	-0.157113	1.32573	diaphorase 1 (NADH) (Dia1)	NM_029787	AK002640	3.05895	-5.39545	13.2451	0.00101973	0.318326	3.65168e-09
HPT_MOUSE	1.79069	1.78872	2.58274	haptoglobin (Hp)	NM_017370	0	3.05333	7.26172	31.7428	0.00102354	0.000756129	5.81936e-17
Rasd2	1.82776	0.754497	#N/A	0	0	0	3.04912	3.82477	#N/A	0.0012689	0.00268504	#N/A
Bub3	-0.987027	-0.0142915	-1.48927	PREDICTED: RIKEN cDNA 2610318G08 gene (2610318G08Rik)	XM_484662	0	3.04703	-7.16249	18.6027	0.00102803	0.950044	2.03333e-11
0	2.34283	1.1057	2.89448	RIKEN cDNA 4933425F03 gene (4933425F03Rik)	NM_028903	AK084591	3.04691	0.744255	90.2919	0.00115352	0.0112934	4.94504e-42
KLC8_MOUSE	1.4863	-0.0278326	1.1194	RIKEN cDNA 1200014P03 gene (1200014P03Rik)	NM_029091	AK004774	3.04361	-6.82335	7.37393	0.00102973	0.959417	1.0205e-06
0	1.7288	-0.0335047	1.38832	0	0	AK009185	3.03529	-7.14142	15.2221	0.0010327	0.921427	5.44551e-10
0	-1.0633	0.0858975	-1.49845	t-complex protein 1 (Tcp1)	NM_013686	0	3.03401	-6.52459	18.9219	0.0010327	0.60078	1.49097e-11
0	-1.00969	-0.0984087	-0.73298	PREDICTED: similar to Mitochondrial import receptor subunit TOM22 homolog (Translocase of outer membrane 22 kDa subunit homolog) (LOC433743)	XM_485426	0	3.03397	-6.53094	-0.956384	0.0010327	0.603074	0.00299985
Hspb1	-1.00312	-0.0923171	-1.34888	heat shock protein 1 (Hspb1)	NM_013560	AK010663,AK003119	3.03392	-6.90982	13.9657	0.0010327	0.758091	1.83811e-09
ENAM_MOUSE	1.65183	1.09029	-0.10694	enamelin (Enam)	NM_017468	0	3.02972	4.32783	-7.07573	0.00128593	0.00207197	0.871234
0	1.10419	-0.353415	0.725464	PREDICTED: similar to lymphocyte alpha-kinase (LOC433649)	XM_485309	0	3.02434	-1.07751	-1.08395	0.00116736	0.0299491	0.00337255
0	3.3362	-0.115913	2.41261	receptor (calcitonin) activity modifying protein 2 (Ramp2)	NM_019444	AK084336,AK087671,AK085146,AK088913,AK019083,AK028133,AK009681	3.0234	-6.93191	60.5301	0.00104139	0.769872	2.48713e-29
0	-1.04543	-0.0646738	-1.24453	0	0	0	3.02012	-7.07455	10.8162	0.00104252	0.859132	3.70231e-08
0	-1.6706	-0.22957	#N/A	RIKEN cDNA C030011O14 gene (C030011O14Rik)	NM_174868	AK044739,AK085017,AK083909	3.0195	-3.88054	#N/A	0.00129607	0.139374	#N/A
Tmc6	0.912785	-0.00404506	#N/A	transmembrane channel-like gene family 6 (Tmc6)	NM_145439	AK077671,AK090179	3.01895	-7.17812	#N/A	0.00104252	0.989694	#N/A
Timm13a	-1.23212	0.121921	-0.79108	translocase of inner mitochondrial membrane 13 homolog a (yeast) (Timm13a)	NM_013899	0	3.0015	-6.72717	0.0741198	0.00105797	0.675788	0.00114646
H2-T22	0.986096	-0.361436	0.733124	0	0	0	2.99434	-0.698439	-0.953923	0.00106207	0.0244104	0.002993
Q8BJ46	-1.66331	-0.0731083	#N/A	0	0	0	2.99187	-7.03558	#N/A	0.00131092	0.831694	#N/A
0	0.830705	-0.0724301	0.471924	RIKEN cDNA 2010209O12 gene (2010209O12Rik)	NM_133913	AK089404	2.98952	-6.71648	-4.61697	0.00106527	0.671714	0.0944268
0	1.64755	-0.442392	#N/A	PREDICTED: similar to putative pheromone receptor V2R1b (LOC435916)	XM_487960	0	2.9882	-4.17364	#N/A	0.00131092	0.280142	#N/A
Bach	-0.944009	0.108776	-0.468573	brain acyl-CoA hydrolase (Bach)	NM_133348	0	2.98352	-6.29999	-4.65366	0.00106966	0.527245	0.0976722
Igtp	1.09377	-0.524587	0.82128	0	0	AK002843	2.97855	-1.55822	0.64079	0.0010712	0.0384998	0.000670677
Acadvl	1.0393	-0.156759	1.11312	0	0	1300008M07,AK076037	2.97771	-5.73966	7.21072	0.0010712	0.385981	1.1985e-06
0	1.64508	0.246123	1.52672	myosin VI (Myo6)	NM_008662	0	2.97711	-3.07891	19.917	0.0010712	0.0893705	5.66533e-12
Elmo3	1.16192	-0.125567	0.669426	engulfment and cell motility 3, ced-12 homolog (C. elegans) (Elmo3)	NM_172760	AK037067	2.97305	-5.8198	-1.99362	0.00107158	0.40299	0.00790896
Rpo1-2	-1.33302	-0.0704106	-1.50562	RNA polymerase 1-2 (Rpo1-2)	NM_009086	AK083732	2.97186	-7.00609	19.1727	0.00107158	0.812133	1.16446e-11
0	-1.13878	-0.423007	-2.40767	0	0	0	2.96819	-5.10499	60.2531	0.00107365	0.305339	3.22898e-29
0	1.89168	-0.917364	1.45172	0	0	0	2.96572	-2.77607	17.3173	0.00120597	0.0763288	7.14204e-11
Zfp637	0.973297	0.136654	0.7945	zinc finger protein 637 (Zfp637)	NM_177684	0	2.96271	-6.28098	0.137227	0.0010769	0.522478	0.0010813
Zfp198	0.969175	0.109987	0.744678	zinc finger protein 198 (Zfp198)	NM_029498	0	2.96176	-6.18561	-0.755212	0.0010769	0.493974	0.00248848
Q8BX76	-0.969818	-0.680955	-1.7632	PREDICTED: neuregulin 1 (Nrg1)	XM_486093	AK051824	2.94998	-3.02927	11.1286	0.00108166	0.0869504	3.47239e-08
Rassf3	1.01465	0.392043	1.22894	Ras association (RalGDS/AF-6) domain family 3 (Rassf3)	NM_138956	0	2.94943	-3.17062	10.3675	0.00108166	0.0940952	5.66102e-08
Ppm1g	-1.13945	0.0152951	-0.747146	protein phosphatase 1G (formerly 2C), magnesium-dependent, gamma isoform (Ppm1g)	NM_008014	0	2.94587	-7.15639	-0.712371	0.00108166	0.941743	0.00239444
0	-0.893133	0.095862	-0.848811	RIKEN cDNA 2410080P20 gene (2410080P20Rik)	NM_026464	AK075958,AK017695	2.94529	-6.16295	1.17588	0.00108166	0.488183	0.000400671
0	0.893742	0.356485	1.16594	RIKEN cDNA 2310034L04 gene (2310034L04Rik)	NM_026417	AK017722,AK017721,AK083301	2.94156	-2.42899	8.61153	0.00108166	0.0630848	3.07906e-07
Bhc80	1.1335	-0.181843	0.119172	BRAF35/HDAC2 complex (Bhc80)	NM_138755	0	2.94107	-4.75826	-7.04355	0.00108166	0.225153	0.846408
Bub1	-1.05383	-0.171027	-1.78586	budding uninhibited by benzimidazoles 1 homolog (S. cerevisiae) (Bub1)	NM_009772	AK042932	2.941	-5.347	29.9071	0.00108166	0.311198	3.11245e-16
Q8CEV2	-1.62121	-0.0739927	#N/A	PREDICTED: similar to glyceraldehyde-3-phosphate dehydrogenase (phosphorylating) (EC 1.2.1.12) - mouse (LOC432452)	XM_483891	0	2.9393	-7.00925	#N/A	0.00134711	0.935908	#N/A
Aatf	-0.912123	-0.207319	-0.918404	apoptosis antagonizing transcription factor (Aatf)	NM_019816	AK077789	2.93838	-4.84663	2.60716	0.00108166	0.236333	0.000101285
0	-1.01113	0.0313681	-1.31882	0	0	0	2.93779	-7.12501	13.0325	0.00108166	0.902899	4.45815e-09
0	-1.00859	0.0808936	-0.808083	RIKEN cDNA 2610012O22 gene (2610012O22Rik)	NM_023536	AK011387	2.93595	-6.71513	0.390541	0.00108166	0.671336	0.000850565
0	1.0398	-0.00593733	0.971754	RIKEN cDNA 9130423L19 gene (9130423L19Rik)	NM_133906	AK036807,AK031759,AK028932	2.93472	-7.17627	3.78069	0.00108166	0.980366	3.29936e-05
Tpst2	-1.01923	0.0968499	-0.55715	protein-tyrosine sulfotransferase 2 (Tpst2)	NM_009419	AK036436,AK075672	2.92664	-6.13604	-3.59631	0.0010867	0.48072	0.0363457
0	-1.32098	-0.279471	-2.05574	0	0	0	2.92537	-3.22579	17.5946	0.00123322	0.0969464	6.72545e-11
Q9CRS9	-1.62875	-0.00228392	#N/A	G-protein coupled receptor 173 (Gpr173)	NM_027543	AK014326	2.92107	-7.03574	#N/A	0.00135591	0.993231	#N/A
Xpo1	-0.906607	0.0751209	-1.18206	exportin 1, CRM1 homolog (yeast) (Xpo1)	NM_134014	AK037196	2.91758	-7.03452	9.05203	0.0010912	0.830808	2.02996e-07
0	1.21676	0.970084	1.7464	0	0	AK017411	2.91755	2.28553	10.7873	0.0010912	0.00523283	4.86416e-08
Control stringency: 60% identity to oligo M400010795	-1.71857	-0.102152	#N/A	0	0	0	2.91594	-6.88456	#N/A	0.00135924	0.746481	#N/A
Ddr1	0.982177	-0.177866	0.81806	discoidin domain receptor family, member 1 (Ddr1)	NM_007584	AK031442	2.9051	-5.16198	0.579362	0.00110247	0.280331	0.00070992
Eif3s3	0.8658	-0.225368	0.73503	0	0	0	2.89897	-3.70932	-0.921363	0.00110722	0.127352	0.00290575
Dlg7	-1.19782	-0.236728	-0.729081	discs, large homolog 7 (Drosophila) (Dlg7)	NM_144553	AK085882	2.8959	-4.0521	-1.02271	0.0011088	0.152934	0.0031827
0	1.12528	1.12684	2.08273	RIKEN cDNA 4933426M11 gene (4933426M11Rik)	NM_178682	AK054203,AK030233	2.89463	4.71147	43.2724	0.00124968	0.00169634	6.10736e-22
0	-1.60744	-0.145128	#N/A	disrupted in schizophrenia 1 (Disc1)	NM_170596	0	2.89411	-5.65785	#N/A	0.00137303	0.408907	#N/A
0	1.60658	0.371147	#N/A	PREDICTED: RIKEN cDNA 4930519L02 gene (4930519L02Rik)	XM_203243	AK015845	2.89403	-2.34461	#N/A	0.00137303	0.0603959	#N/A
Dfy	-1.60806	-0.357725	#N/A	0	0	AK010883	2.89091	-3.6124	#N/A	0.00137382	0.165754	#N/A
Negative control:Arabidopsis	-1.61193	-0.0505601	#N/A	0	0	0	2.88917	-6.95271	#N/A	0.00137382	0.780413	#N/A
0	-1.38538	-0.267275	-0.907974	RIKEN cDNA E330016A19 gene (E330016A19Rik)	NM_173386	AK078662,AK030292,AK054330	2.88684	-4.93995	2.38545	0.00125456	0.324848	0.000125609
Barx2	1.74713	-0.0818021	1.94285	BarH-like homeobox 2 (Barx2)	NM_013800	0	2.88165	-7.04105	36.7196	0.00112064	0.835555	3.89755e-19
Perp	1.11514	1.01577	1.97577	0	0	AK003734,AK009190	2.88152	1.40291	38.2207	0.00112064	0.00784798	9.01572e-20
Adam12	-1.73178	-0.443022	-1.7448	0	0	AK051780	2.88038	-4.16976	28.2202	0.00125631	0.27958	1.61459e-15
Ripk5	1.16002	-0.219065	0.467049	receptor interacting protein kinase 5 (Ripk5)	NM_172516	AK083696,AK020880	2.87845	-5.69268	-4.67025	0.00112225	0.416321	0.0992123
Usp1	-0.965027	-0.123355	-1.1129	ubiquitin specific protease 1 (Usp1)	NM_146144	AK080882	2.8677	-6.49651	7.205	0.00113037	0.59134	1.20469e-06
Q8BHX5	0.92717	-0.0781495	0.972347	PREDICTED: RIKEN cDNA 2010111I01 gene (2010111I01Rik)	XM_127387	AK076298	2.86482	-6.89502	3.79411	0.00113046	0.750842	3.2592e-05
0	-1.14686	-0.177378	-1.41746	PREDICTED: RIKEN cDNA 1700110N18 gene (1700110N18Rik)	XM_283372	AK007165	2.86362	-6.07364	16.1736	0.00113046	0.463417	2.17009e-10
B2m	1.24035	-0.135535	0.836434	beta-2 microglobulin (B2m)	NM_009735	AK019389,AK020632	2.86297	-5.68092	0.933134	0.00113046	0.373805	0.000504979
0	1.28894	-0.122119	0.776815	RIKEN cDNA 1700024K14 gene (1700024K14Rik)	NM_030179	AK017914	2.85495	-5.99039	-0.186171	0.00113506	0.441124	0.00146675
0	-0.891192	0.0069192	-1.26452	RIKEN cDNA 6230416J20 gene (6230416J20Rik)	NM_173400	AK077681	2.85405	-7.03201	11.3998	0.00113506	0.976327	2.10833e-08
DP30_MOUSE	-0.916865	-0.0138507	-0.820152	RIKEN cDNA 2810410M20 gene (2810410M20Rik)	NM_024428	AK011643,AK077902,AK013073,AK003688	2.84294	-7.16806	0.619242	0.0011411	0.959382	0.000682866
0	1.27956	1.27323	2.19422	RIKEN cDNA D730046L02 gene (D730046L02Rik)	NM_172979	AK052840,AK028832	2.84229	4.94634	21.0009	0.0011411	0.00157742	2.33109e-12
Mrps27	-0.927785	-0.132805	-1.10367	mitochondrial ribosomal protein S27 (Mrps27)	NM_173757	AK087686,AK076008	2.82816	-5.27356	0.185018	0.00115352	0.29812	0.00137871
Lgals3	1.28454	-0.0427142	2.01855	lectin, galactose binding, soluble 3 (Lgals3)	NM_010705	AK008593,AK089249,AK089470	2.82457	-6.99774	40.2092	0.00115352	0.80723	1.29154e-20
0	-1.68619	0.12591	#N/A	RIKEN cDNA 4930556L07 gene (4930556L07Rik)	NM_029235	AK016149	2.82344	-6.0384	#N/A	0.00143002	0.503176	#N/A
Eef1d	-1.01625	-0.173891	-1.11797	eukaryotic translation elongation factor 1 delta (guanine nucleotide exchange protein) (Eef1d), transcript variant 2	NM_023240	AK010347,AK017616,AK044934,AK010308	2.81966	-5.67248	7.33664	0.00115352	0.372215	1.05743e-06
Rpo1-4	-1.03856	0.0166127	-0.813103	RNA polymerase 1-4 (Rpo1-4)	NM_009088	AK031689,AK087773,AK082883	2.81838	-7.16164	0.485262	0.00115352	0.948881	0.00077845
0	1.78905	-0.0623789	2.54879	RIKEN cDNA 1500004A08 gene (1500004A08Rik)	NM_178149	AK005141	2.81762	-6.9355	68.3935	0.00115352	0.770943	1.08019e-32
0	1.11989	-0.0330785	1.53139	0	0	0	2.8059	-7.05411	20.0833	0.00116141	0.84439	4.7987e-12
Ddb1	-0.968297	-0.0215282	0.0478632	damage specific DNA binding protein 1 (Ddb1)	NM_015735	AK004284	2.80359	-7.15759	-7.18216	0.00116141	0.943544	0.958394
Car5b	1.13355	-0.269322	0.80469	carbonic anhydrase 5b, mitochondrial (Car5b)	NM_019513,NM_181315	AK085670	2.80281	-3.06151	0.326863	0.00116141	0.0887854	0.00090164
Homer2	1.05951	-0.23503	1.13229	PREDICTED: homer homolog 2 (Drosophila) (Homer2)	XM_133550	AK003632	2.80261	-4.49636	7.71153	0.00116141	0.195663	7.39333e-07
0	1.22213	-0.0375478	1.21834	H3 histone, family 3A (H3f3a)	NM_008210	AK008405,AK037900	2.80239	-7.09424	10.0655	0.00116141	0.873121	7.60107e-08
MYCD_MOUSE	-1.78307	-0.3708	#N/A	myocardin (Myocd)	NM_145136,NM_146386	AK084700	2.7994	-2.46806	#N/A	0.00144996	0.0749218	#N/A
Maff	-1.61787	0.442706	-1.18077	v-maf musculoaponeurotic fibrosarcoma oncogene family, protein F (avian) (Maff)	NM_010755	0	2.79058	-1.48844	9.01653	0.00116906	0.0370252	2.09656e-07
Brip1	-0.962857	-0.173194	-1.35434	BRCA1 interacting protein C-terminal helicase 1 (Brip1)	NM_178309	AK033205	2.79034	-5.46577	14.1374	0.00116906	0.370665	1.55664e-09
0	3.18888	-0.0686004	2.619	0	0	AK020483	2.78945	-7.04626	72.6157	0.00116906	0.839351	1.67054e-34
Set	-1.01716	-0.223985	-1.70081	SET translocation (Set)	NM_023871	AK019960	2.78472	-3.77729	26.4559	0.00117119	0.13231	9.15865e-15
0	-1.2171	0.142457	-1.26185	0	0	0	2.78454	-5.25713	11.3215	0.00117119	0.295385	2.26913e-08
Q7TST1	-0.844748	-0.236577	-0.86054	0	0	0	2.78287	-4.17112	1.40921	0.00117139	0.164083	0.000321581
H2-Ke2	-0.895096	0.0426091	-0.772257	0	0	AK010679,AK076015	2.7669	-7.04641	-0.268339	0.00118584	0.839351	0.00158165
Hnrpd	-1.16383	-0.355394	-1.65472	0	0	AK053251	2.76538	-2.3335	24.6561	0.00118589	0.0601631	5.33252e-14
0	-1.37294	-0.130865	-1.49684	nucleolar protein 1 (Nol1)	NM_138747	AK079914	2.75183	-6.35161	18.8656	0.00119876	0.599134	1.57681e-11
Siva	-1.19852	-0.100647	-1.31452	Cd27 binding protein (Hindu God of destruction) (Siva)	NM_013929	AK017570,AK010562	2.74345	-6.19127	12.9005	0.00120425	0.495815	5.04088e-09
Ddx27	-1.05506	-0.0913643	-1.14891	0	0	0	2.74211	-6.54808	8.15271	0.00120425	0.608521	4.7962e-07
Schip1	-1.31772	-0.5944	-2.0855	schwannomin interacting protein 1 (Schip1)	NM_013928	AK021361,AK083464	2.74172	-1.49773	18.3079	0.00120425	0.0371456	3.33988e-11
0	1.40913	0.229693	0.924085	0	0	AK046455	2.73781	-5.11667	2.72896	0.00135105	0.273302	9.05175e-05
0	-1.66714	0.152373	-1.30454	0	0	0	2.73695	-6.25805	12.5964	0.00120597	0.515264	6.72076e-09
0	-1.19691	-0.13024	-1.78478	0	0	0	2.73687	-6.05499	29.8622	0.00120597	0.457678	3.24139e-16
0	-1.25674	0.0349695	-1.33936	0	0	0	2.72939	-6.96886	13.6677	0.00121162	0.891105	2.43916e-09
Q8C2X4	-1.56068	-0.0628157	#N/A	PREDICTED: RIKEN cDNA 4933413J09 gene (4933413J09Rik)	XM_354798	AK087762	2.72264	-6.78631	#N/A	0.00150069	0.772339	#N/A
0	-1.08302	-0.388613	-1.2162	0	0	0	2.71638	-4.55391	10.0049	0.0012232	0.202216	8.06854e-08
ME50_MOUSE	-1.12762	-0.0251916	-1.3266	RIKEN cDNA 2610312E17 gene (2610312E17Rik)	NM_027432	AK048488,2610003I18,AK050391,AK078856,AK032897	2.71491	-7.14875	13.272	0.00122321	0.930777	3.56472e-09
0	0.835312	-0.0543826	0.586308	RIKEN cDNA 2810484M10 gene (2810484M10Rik)	NM_133684	AK013440,AK017150,AK078650,AK051230	2.71241	-6.90942	-3.20829	0.00122442	0.757928	0.0251014
0	1.37795	0.0603185	1.00031	transmembrane channel-like gene family 4 (Tmc4)	NM_181820	AK050105	2.7086	-7.12618	4.43597	0.00136485	0.904155	1.76049e-05
Nagk	0.848996	0.0983652	0.702149	N-acetylglucosamine kinase (Nagk)	NM_019542	AK007240	2.70654	-6.2666	-1.47131	0.001228	0.518147	0.00486109
0	-0.880438	-0.154623	-1.19477	0	0	0	2.70641	-5.01881	9.40366	0.001228	0.258837	1.44977e-07
C1IB_MOUSE	1.18334	0.44488	1.18326	RIKEN cDNA 1810013B01 gene (1810013B01Rik)	NM_029631	AK007469	2.70367	-0.783384	9.085	0.0012295	0.02551	1.96889e-07
Polr2h	-0.91122	0.0108015	-1.2299	polymerase (RNA) II (DNA directed) polypeptide H (Polr2h)	NM_145632,XM_354954	0	2.69815	-7.1701	10.3948	0.00123322	0.96357	5.53032e-08
DC13_MOUSE	-1.0719	-0.0309258	-1.12509	RIKEN cDNA 2310061C15 gene (2310061C15Rik)	NM_026844	AK002429,AK010073,AK009995,AK004189	2.69645	-7.0942	7.5225	0.00123322	0.873117	8.85866e-07
E2f7	-0.965091	-0.0496161	-0.74805	E2F transcription factor 7 (E2f7)	NM_178609	AK045040,AK031078	2.69401	-6.94489	-0.696634	0.00123322	0.775902	0.00235964
0	1.63123	-0.196119	0.459534	0	0	AK048310	2.69383	-5.74645	-4.75128	0.00152291	0.387387	0.107152
Mrps10	-0.814013	-0.189978	-0.967917	mitochondrial ribosomal protein S10 (Mrps10)	NM_183086	AK004151	2.69269	-5.1817	3.69406	0.00123322	0.283207	3.59553e-05
D2Bwg1356e	1.20078	0.206321	0.704651	PREDICTED: DNA segment, Chr 2, Brigham & Women's Genetics 1356 expressed (D2Bwg1356e)	XM_130523	AK033111,AK053897,AK040779,AK015667,AK030696	2.69181	-6.28425	-1.43034	0.00123322	0.523258	0.00467188
0	1.12707	0.426124	1.33871	serine protease inhibitor, Kunitz type 2 (Spint2)	NM_011464	AK007792	2.69052	-1.20644	13.6474	0.00137382	0.0320337	2.48324e-09
Ctsd	1.3981	1.92206	2.6807	cathepsin D (Ctsd)	NM_009983	AK089294	2.68958	6.6672	76.4212	0.00137382	0.000879937	3.98928e-36
Rqcd1	-0.934865	-0.0242948	-1.03972	0	0	AK011335	2.68555	-7.14273	5.37165	0.00123633	0.922853	7.07972e-06
Gnaq	0.908371	0.945044	1.3928	guanine nucleotide binding protein, alpha q polypeptide (Gnaq)	NM_008139	0	2.68517	3.40958	15.3671	0.00123633	0.00310345	4.75751e-10
0	1.01274	0.702134	0.996262	RIKEN cDNA 1190006E07 gene (1190006E07Rik)	NM_026879	AK004506,AK084111	2.68484	0.0353033	4.34199	0.00123633	0.0166193	1.92995e-05
Ralgds	0.880508	0.306307	1.3706	ral guanine nucleotide dissociation stimulator (Ralgds)	NM_009058	0	2.68342	-5.19721	14.6529	0.00123633	0.285685	9.46047e-10
0	1.09212	-0.100478	1.15962	RIKEN cDNA 5730420B22 gene (5730420B22Rik)	NM_172597	AK046466	2.68115	-6.24089	8.44042	0.00123694	0.510063	3.63237e-07
Ppan	-1.37864	-0.126389	-1.17829	peter pan homolog (Drosophila) (Ppan)	NM_145610	AK085695,AK039027	2.67862	-6.10788	8.94863	0.00123694	0.473072	2.23528e-07
Nfat5	1.14568	-0.114551	0.857018	nuclear factor of activated T-cells 5 (Nfat5)	NM_018823,NM_133957	0	2.67432	-6.58102	1.3388	0.0012403	0.618916	0.000345124
Gpr64	2.54447	1.08757	3.42985	G protein-coupled receptor 64 (Gpr64)	NM_178712	AK046871,AK041291	2.66836	3.52238	129.695	0.00139521	0.00298152	6.51999e-59
Plk4	-1.53011	-0.369715	-1.75302	PREDICTED: similar to serine/threonine kinase (LOC432813)	XM_484329	AK006459	2.66719	-4.12801	10.9212	0.001247	0.182078	4.25417e-08
Dock9	0.795626	0.450929	1.40002	PREDICTED: DNA segment, Chr 14, Wayne State University 89, expressed (D14Wsu89e)	XM_358315	AK045750	2.65975	-1.86851	15.6015	0.00125242	0.0460791	3.81983e-10
Rab4a	0.942289	0.831993	1.98908	RAB4A, member RAS oncogene family (Rab4a)	NM_009003	0	2.65028	-3.85316	38.8351	0.00125631	0.137407	4.96953e-20
Grn	1.66708	0.0840079	1.59717	granulin (Grn)	NM_008175	AK013678,AK018744	2.64956	-6.9935	22.4782	0.00125631	0.804653	4.58431e-13
Pcolce	0.992652	-0.558804	0.383159	procollagen C-proteinase enhancer protein (Pcolce)	NM_008788	0	2.648	-3.54502	-5.50029	0.00125631	0.115605	0.213979
Nebl	1.34159	-0.335941	0.56966	0	0	AK004645	2.64643	-2.54883	-3.43226	0.0014045	0.0782138	0.03124
0	-0.814093	-0.161182	-1.2734	0	0	AK031776	2.64255	-6.47701	11.6623	0.00125957	0.583823	1.64107e-08
Emb	1.2006	-0.383872	0.319937	embigin (Emb)	NM_010330	AK079570,AK088480,AK047915	2.64245	-1.72521	-6.01759	0.00125957	0.0423527	0.342877
Coro1b	0.839312	-0.0490411	0.845351	coronin, actin binding protein 1B (Coro1b)	NM_011778	0	2.63902	-7.04318	1.10767	0.00126198	0.837131	0.000428288
Hagh	0.859793	0.424571	1.28414	hydroxyacyl glutathione hydrolase (Hagh)	NM_024284	0	2.63629	-3.26737	11.9819	0.00126357	0.0989968	1.20897e-08
Acsl5	-0.955499	0.256098	-0.417322	PREDICTED: similar to Acsl5 protein (LOC433256)	XM_484816	AK034942,AK006541	2.61936	-3.08992	-5.18204	0.0012802	0.0897701	0.159713
Cdc25a	-1.28877	0.270149	-1.08126	0	0	AK077991,AK077609	2.61822	-3.78758	6.39712	0.0012802	0.132934	2.61932e-06
Ppp1cb	1.07229	0.090822	0.943185	protein phosphatase 1, catalytic subunit, beta isoform (Ppp1cb)	NM_172707	AK004686,AK088893	2.61556	-6.75674	3.14402	0.00128175	0.688483	6.068e-05
0	1.33412	1.03252	1.26137	RIKEN cDNA 1110003E01 gene (1110003E01Rik)	NM_133697	AK044669,1700054I21,AK018994,AK088833,AK003345	2.61345	5.72221	2.34367	0.00128261	0.00116482	0.000174244
0	1.17535	0.404512	1.62577	eukaryotic translation initiation factor 2 alpha kinase 3 (Eif2ak3)	NM_010121	0	2.60694	-5.46	23.551	0.00144314	0.329903	1.59161e-13
Col11a1	1.82492	0.291745	1.98025	procollagen, type XI, alpha 1 (Col11a1)	NM_007729	0	2.60291	-4.32441	38.4271	0.00129204	0.178621	7.38819e-20
0	1.60596	0.374076	1.37491	0	0	AK034659	2.60199	-1.9832	14.7908	0.00144314	0.0492677	8.27475e-10
Control stringency: 60% identity to oligo M400010795	-1.85386	0.0306186	#N/A	0	0	0	2.59972	-7.07367	#N/A	0.00161742	0.858183	#N/A
NUB1_MOUSE	0.802108	-0.00464039	0.938349	RIKEN cDNA 6330412F12 gene (6330412F12Rik)	NM_016736	AK018166,AK086301	2.59183	-7.1775	3.03813	0.00129833	0.986418	6.70564e-05
Whsc1	-1.31422	-0.00511554	-1.35033	PREDICTED: Wolf-Hirschhorn syndrome candidate 1 (human) (Whsc1)	XM_132006	AK038286,AK079112,AK078622	2.59115	-7.17866	14.0111	0.00129833	0.993407	1.76336e-09
Grina	1.6598	0.272252	0.490551	glutamate receptor, ionotropic, N-methyl D-asparate-associated protein 1 (glutamate binding) (Grina)	NM_023168	AK002347	2.59072	-4.20541	-4.40833	0.00129833	0.166882	0.0776349
0	1.22082	-0.9344	0.493824	PREDICTED: similar to F-box protein 39 (LOC327959)	XM_282966	0	2.59053	-2.35127	-4.37083	0.00145392	0.0605622	0.0748398
0	-0.84748	0.0896906	-1.31368	0	0	0	2.58885	-6.76217	12.8751	0.00129833	0.690784	5.15668e-09
Solt	-1.01811	-0.200168	-0.81554	SoxLZ/Sox6 leucine zipper binding protein in testis (Solt)	NM_021790	0	2.58823	-4.65007	0.531457	0.00129833	0.239644	0.000744388
0	0.971857	-0.230856	0.387886	RIKEN cDNA A930027H06 gene (A930027H06Rik)	NM_175408	AK053212	2.5881	-4.09485	-5.45787	0.00129833	0.156705	0.205604
Sfrp1	1.42538	-1.51703	-0.527374	secreted frizzled-related sequence protein 1 (Sfrp1)	NM_013834	AK081052,AK088868	2.58355	4.15979	-3.97212	0.0013008	0.00229603	0.0515136
Lgals3	1.26325	-0.22827	1.34521	lectin, galactose binding, soluble 3 (Lgals3)	NM_010705	AK089249,AK089470	2.58287	-5.84562	13.8505	0.0013008	0.408363	2.04836e-09
Tcfcp2l1	2.02859	2.14527	2.05906	transcription factor CP2-like 1 (Tcfcp2l1)	NM_023755	0	2.58198	5.82585	17.6736	0.0013008	0.00112071	6.22918e-11
Sgol2	-1.42275	-0.261817	-1.95536	shugoshin-like 2 (S. pombe) (Sgol2)	NM_199007	AK017868,AK079371,AK042448	2.57923	-5.15236	37.2868	0.0013025	0.278747	2.25731e-19
0	-1.76564	-0.18564	#N/A	thymine DNA glycosylase (Tdg)	NM_172552	AK053870	2.57845	-5.16956	#N/A	0.00163672	0.281289	#N/A
0	1.04163	0.373888	0.781895	RIKEN cDNA 2500002L14 gene (2500002L14Rik)	NM_025607	AK018849,AK014094,AK018088,AK010854	2.57794	-1.13621	-0.0940225	0.00146297	0.0309877	0.00134331
Mmp12	2.03481	0.444482	-0.0511194	matrix metalloproteinase 12 (Mmp12)	NM_008605	AK089452,AK089309,AK090051,AK089523,AK089509	2.5744	-0.279253	-6.8498	0.00164165	0.0195196	0.968294
Atad2	-1.6061	-0.359955	-2.9129	ATPase family, AAA domain containing 2 (Atad2)	NM_027435	AK029867	2.56858	-6.28939	91.5363	0.00131092	0.524567	1.47445e-42
0	1.27838	-0.170222	0.875501	PREDICTED: similar to L-lactate dehydrogenase B chain (LDH-B) (LDH heart subunit) (LDH-H) (LOC433229)	XM_484784	0	2.56738	-6.9363	1.71147	0.00131092	0.771455	0.000240553
Mrps10	-0.839484	-0.149354	-0.98716	0	0	AK004151	2.56682	-5.39728	4.1319	0.00131092	0.318639	2.36093e-05
Itm2c	1.3452	-0.29387	1.28136	integral membrane protein 2C (Itm2c)	NM_022417	AK036377,AK014144	2.56646	-2.86706	11.8989	0.00147059	0.0797547	1.31541e-08
Ipo11	-0.805053	-0.4525	-1.12477	0	0	0	2.56485	-2.02039	7.51411	0.00131092	0.0501834	8.90766e-07
Tcf7l2	1.15769	0.126606	0.69461	0	0	AK035059	2.56097	-5.99901	-1.59385	0.00147305	0.443175	0.00543292
Lcn7	-1.10845	1.2059	0.307912	lipocalin 7 (Lcn7)	NM_023476	AK003901,AK087142	2.55951	4.00394	-6.10546	0.00131345	0.0024628	0.370946
Lamr1	-0.858248	-0.0165309	-1.08591	laminin receptor 1 (ribosomal protein SA) (Lamr1)	NM_011029	AK011041,AK011043,AK010985,AK082935	2.55948	-7.01648	6.51442	0.00131345	0.94663	2.3522e-06
0	0.802231	0.21622	1.1055	RIKEN cDNA 0610007C21 gene (0610007C21Rik), transcript variant 1	NM_027855	AK002276	2.55327	-4.34369	7.01387	0.00131947	0.179948	1.45327e-06
Btbd3	1.65232	-0.432248	0.636545	BTB (POZ) domain containing 3 (Btbd3)	NM_145534	0	2.55097	-2.98315	-2.49336	0.00132065	0.0847856	0.0126414
Serpinb9f	-1.77186	0.00782757	#N/A	0	0	0	2.54951	-7.17457	#N/A	0.00167217	0.974868	#N/A
Nap1l1	-1.00687	-0.130057	-1.63904	0	0	AK004633,AK007322,AK032896	2.54308	-6.20162	24.0553	0.00132751	0.499155	9.64726e-14
Amotl2	-0.8467	0.248867	-0.634443	angiomotin like 2 (Amotl2)	NM_019764	AK040912,AK077535	2.54278	-6.53979	-2.52446	0.00132751	0.665525	0.0130237
0	1.52965	0.794638	#N/A	PREDICTED: similar to monoclonal antibody heavy chain (LOC435333)	XM_487249	0	2.54271	1.54986	#N/A	0.00168032	0.00728296	#N/A
0	-0.856945	-0.135345	-1.26623	RIKEN cDNA 2610029G23 gene (2610029G23Rik)	NM_026312	AK030507,AK007655,AK076889,AK011610	2.5391	-5.84002	11.4503	0.00132983	0.407257	2.01183e-08
D10Wsu102e	-1.03313	-0.0666744	-1.20378	DNA segment, Chr 10, Wayne State University 102, expressed (D10Wsu102e)	NM_026579	C430041I18,AK049544,AK020067	2.53825	-6.8754	9.65505	0.00132983	0.742034	1.13671e-07
0	1.00343	-0.200942	0.940561	histocompatibility 2, Q region locus 7 (H2-Q7)	NM_010394	0	2.53647	-5.23082	3.08649	0.00133037	0.378338	6.41676e-05
0	1.59535	1.02992	2.02447	RIKEN cDNA 1600029D21 gene (1600029D21Rik)	NM_029639	AK005558	2.52879	-2.23775	40.4879	0.00133373	0.056826	9.80556e-21
0	-1.51781	-0.523563	#N/A	PREDICTED: similar to Testis derived transcript (LOC245376)	XM_141680	0	2.52835	0.314394	#N/A	0.0016926	0.0145469	#N/A
Vrk1	-1.04329	-0.150711	-1.40217	vaccinia related kinase 1 (Vrk1)	NM_011705	AK039554,AK032344,AK088674,AK088230	2.52774	-6.70764	15.6717	0.00133373	0.668471	3.5697e-10
Snrp1c	-1.07785	-0.184534	-1.09291	U1 small nuclear ribonucleoprotein 1C (Snrp1c)	NM_011432,XM_484475	0	2.52722	-4.80297	6.69181	0.00133373	0.230244	1.98781e-06
Lsm6	-0.871935	0.0441842	-0.80238	0	0	AK078392	2.52712	-7.09118	0.28366	0.00133373	0.871425	0.000940458
0	-0.90062	-0.313641	-1.50905	0	0	0	2.52653	-2.77564	19.293	0.00133373	0.0879745	1.03888e-11
Rfc5	-1.86136	-0.334448	-0.727747	PREDICTED: replication factor C (activator 1) 5 (Rfc5)	XM_132348	AK011489	2.52579	-1.92897	-3.79963	0.00133373	0.0479359	0.0595566
Ogt	1.12948	0.0291647	0.856799	O-linked N-acetylglucosamine (GlcNAc) transferase (UDP-N-acetylglucosamine:polypeptide-N-acetylglucosaminyl transferase) (Ogt)	NM_139144	AK047095,AK045910,AK075653	2.5207	-7.16738	1.33443	0.00133846	0.958296	0.000346225
Igfbp7	0.836617	-0.0393626	0.988725	insulin-like growth factor binding protein 7 (Igfbp7)	NM_008048	AK002277	2.51474	-7.1573	4.16789	0.00134432	0.943093	2.28218e-05
Crp	-1.50858	0.0539854	0.0562569	C-reactive protein, petaxin related (Crp)	NM_007768	AK088477	2.51473	-6.83672	-6.84661	0.00170053	0.723467	0.964902
Dact1	-1.54457	0.295122	#N/A	dapper homolog 1, antagonist of beta-catenin (xenopus) (Dact1)	NM_021532	AK077691	2.51356	-5.61204	#N/A	0.00170053	0.360389	#N/A
Fyco1	0.799756	-0.105735	0.913843	FYVE and coiled-coil domain containing 1 (Fyco1)	NM_148925	AK044587	2.50946	-6.16176	2.50989	0.00134765	0.487742	0.000111066
0	0.959806	0.267018	0.922185	solute carrier family 24 (sodium/potassium/calcium exchanger), member 6 (Slc24a6)	NM_133221	0	2.50493	-3.85238	2.68814	0.00135105	0.13735	9.40773e-05
D13Wsu123e	-1.22416	0.40617	-1.29508	NOL1/NOP2/Sun domain family 2 (Nsun2)	NM_145354	AK075999,AK008568,AK030124	2.50241	-3.75853	12.3102	0.00135158	0.178874	8.82243e-09
0	1.58977	-0.741618	#N/A	sushi, nidogen and EGF-like domains 1 (Sned1)	NM_172463	AK086298	2.50167	1.33655	#N/A	0.00171364	0.00809798	#N/A
Cryab	1.05732	0.437843	1.29271	crystallin, alpha B (Cryab)	NM_009964	0	2.50048	-1.6168	12.2388	0.00135235	0.0398707	9.45423e-09
0	1.36539	-0.427311	0.0642238	0	0	0	2.49384	-1.43149	-7.16082	0.00135591	0.0359753	0.939987
0	-1.28364	-0.453694	-2.27355	0	0	AK029640	2.49146	-4.09717	52.9466	0.00135591	0.156846	4.34785e-26
0	-0.97205	0.446497	-0.840429	RIKEN cDNA 1810003N24 gene (1810003N24Rik)	NM_025443	AK017153,AK007324,AK009146	2.49045	-5.68523	1.01109	0.00135591	0.374704	0.000469852
0	1.26115	-0.0724579	0.928256	RIKEN cDNA 2700084L06 gene (2700084L06Rik)	NM_198164	AK053651,AK052818,AK030146	2.48991	-6.58777	2.81888	0.00135591	0.621181	8.29419e-05
0	-0.832348	-0.0201556	-1.13307	0	0	0	2.48983	-7.13582	7.73225	0.00135591	0.915126	7.2479e-07
0	-1.50235	-0.460859	-1.89166	0	0	0	2.47883	-4.61935	34.4352	0.00136485	0.209471	3.60586e-18
Q9CZA7	-1.07075	-0.155981	-0.639814	0	0	AK012825	2.4788	-5.25492	-2.44481	0.00152384	0.295084	0.0120628
Rbbp7	-0.997455	0.0201964	-0.85557	retinoblastoma binding protein 7 (Rbbp7)	NM_009031	AK078349,AK076016,AK082892	2.47404	-7.17121	1.30994	0.00136485	0.966011	0.000354128
Cdv3	-0.837595	0.0212712	-1.0731	carnitine deficiency-associated gene expressed in ventricle 3 (Cdv3)	NM_175565,NM_175833	AK049169	2.47334	-7.12605	6.19235	0.00136485	0.904021	3.17598e-06
Rgs14	-0.970212	0.00874321	-0.920991	G protein-coupled receptor kinase 6 (Gprk6)	NM_011938	AK051405	2.47308	-7.17205	2.66252	0.00136485	0.967783	9.62276e-05
Hist1h2ah	-1.64357	-0.825454	-1.98976	histone 1, H2ak (Hist1h2ak)	NM_178183	0	2.47288	2.5213	38.8665	0.00136485	0.00476375	4.83116e-20
0	1.65321	0.249855	0.750348	0	0	0	2.47244	-3.44857	-0.656567	0.00136485	0.10895	0.00227315
Scin	1.49612	-0.0988841	#N/A	scinderin (Scin)	NM_009132	0	2.47157	-6.61351	#N/A	0.00173895	0.630672	#N/A
Mdh1	1.21643	0.32404	1.20946	malate dehydrogenase 1, NAD (soluble) (Mdh1)	NM_008618	AK002404,AK005237,AK008270	2.4695	-4.19875	9.81478	0.00136697	0.166271	9.72785e-08
Ltbp1	-1.50396	0.138068	#N/A	0	0	AK053964	2.46756	-6.33412	#N/A	0.00174118	0.538365	#N/A
Orc2l	-0.89298	0.0972073	-0.527005	origin recognition complex, subunit 2-like (S. cerevisiae) (Orc2l)	NM_008765	AK051747,AK048408	2.45611	-6.9147	-3.97665	0.00137382	0.76093	0.0516961
0	-1.54419	#N/A	-1.83443	0	0	0	2.45384	#N/A	12.6117	0.00175818	#N/A	8.31289e-09
0	-0.858976	0.0157274	-1.33934	RIKEN cDNA 2810489O06 gene (2810489O06Rik)	NM_175386	AK034532,2810489O06	2.45222	-7.14889	13.6673	0.00137599	0.931016	2.43916e-09
Bub3	-1.35558	0.0516267	-1.58443	0	0	0	2.44605	-7.04073	22.0067	0.00138234	0.835188	7.25237e-13
0	1.24979	0.0995764	1.11132	RIKEN cDNA 9530025L16 gene (9530025L16Rik)	NM_175256,XM_358806	0	2.44449	-6.81454	7.16399	0.00138271	0.713923	1.25513e-06
Q8BN90	-1.50088	-0.0601863	#N/A	0	0	AK084437	2.43946	-6.75175	#N/A	0.00176242	0.686015	#N/A
0	1.35435	-1.54889	-0.0940371	0	0	AK008943	2.43097	5.33681	-7.10591	0.00139679	0.00140621	0.895455
0	-0.897036	-0.203734	-1.54261	PREDICTED: prefoldin 4 (Pfdn4)	XM_355370	AK007940	2.4298	-4.78323	20.4848	0.00139679	0.256393	3.21086e-12
C3	1.45384	0.966406	2.21497	complement component 3 (C3)	NM_009778	0	2.42837	3.40547	49.8865	0.00139679	0.00310345	8.83617e-25
EPN4_MOUSE	0.971992	0.170272	1.13598	PREDICTED: expressed sequence AI642036 (AI642036)	XM_109767	0	2.42635	-4.79335	7.80908	0.00139679	0.229137	6.72015e-07
Q8CI88	1.39663	-0.0671186	0.731178	0	0	AK088174	2.42609	-6.69485	-0.98709	0.00139679	0.730168	0.00308168
0	-1.68145	-0.241505	-1.81833	replication protein A2 (Rpa2)	NM_011284	0	2.42291	-5.46671	31.2693	0.0013993	0.331281	8.08921e-17
Hist1h2bh	-0.907974	0.141672	-1.00372	histone 1, H2bg (Hist1h2bg)	NM_178196	0	2.42078	-6.01458	4.51559	0.00139968	0.496613	1.62925e-05
Mat2b	0.779501	0.0836879	0.706464	methionine adenosyltransferase II, beta (Mat2b)	NM_134017	AK075947,1110064C04,AK075600	2.41862	-6.77871	-1.40057	0.00139968	0.69817	0.00454359
Postn	3.39915	0.585372	3.34986	periostin, osteoblast specific factor (Postn)	NM_015784	AK030756	2.4185	-0.915174	123.384	0.00139968	0.0275699	3.18898e-56
0	-0.857925	-0.0730985	-1.04966	PREDICTED: similar to Cdv3 protein (LOC433790)	XM_485486	0	2.41756	-6.76503	5.61336	0.00139968	0.692313	5.59066e-06
0	0.992884	2.3163	2.78419	RIKEN cDNA 1810011O10 gene (1810011O10Rik)	NM_026931	1110065B09,AK007441	2.41354	7.21258	83.0029	0.00140332	0.000756129	6.20337e-39
0	-1.21848	0.356552	-1.31149	DNA segment, Chr 17, ERATO Doi 441, expressed (D17Ertd441e)	NM_198937	AK013201	2.3992	-6.05375	12.808	0.00141902	0.457264	5.49937e-09
Prkrip1	-1.05966	0.08379	-0.968845	Prkr interacting protein 1 (IL11 inducible) (Prkrip1)	NM_025774	AK010961,AK010359,AK018438,AK088862	2.39531	-6.56532	3.71499	0.00142255	0.613643	3.526e-05
0	1.1842	-0.0159241	1.24565	0	0	AK031394	2.39144	-7.1621	10.8487	0.00142606	0.94969	3.58363e-08
0	-1.47402	0.0281308	#N/A	0	0	AK038734	2.38967	-7.00624	#N/A	0.00180214	0.932623	#N/A
Nr2f1	-0.765121	0.123262	-0.797914	nuclear receptor subfamily 2, group F, member 2 (Nr2f2)	NM_009697	AK032882,AK034619	2.38873	-5.76398	0.200497	0.00142801	0.391163	0.0010189
0	1.11833	0.0961283	0.984221	0	0	0	2.37909	-7.08998	4.06447	0.00143763	0.870879	2.51634e-05
Mfge8	1.14964	0.880822	0.0109682	milk fat globule-EGF factor 8 protein (Mfge8)	NM_008594	AK087555,AK089211	2.37627	-0.0530031	-6.86423	0.00143976	0.0172536	0.993134
Esm1	1.03168	-0.371439	0.862075	endothelial cell-specific molecule 1 (Esm1)	NM_023612	AK002913	2.37622	-2.33692	-2.56362	0.00162113	0.0602296	0.0184011
0	-1.61733	-0.0829287	#N/A	NACHT, leucine rich repeat and PYD containing 4F (Nalp4f)	NM_175290	0	2.37577	-6.62331	#N/A	0.00181555	0.799415	#N/A
Arhgef10	1.2334	-0.251496	0.903312	Rho guanine nucleotide exchange factor (GEF) 10 (Arhgef10)	NM_172751	AK032452	2.36854	-3.82983	2.28718	0.00144314	0.135729	0.000138141
0	-1.47756	-0.275252	#N/A	0	0	0	2.36754	-3.8182	#N/A	0.00182701	0.154	#N/A
0	-0.974282	-0.124536	-1.14864	tropomyosin 4 (Tpm4)	NM_001001491	2610528G24	2.36712	-5.92206	8.14565	0.00144314	0.425226	4.82343e-07
0	-1.22445	0.132312	-1.07129	ribosomal protein L30 (Rpl30)	NM_009083	AK002988	2.36691	-5.97145	6.14735	0.00144314	0.436805	3.31395e-06
Bbox1	1.36926	0.78114	1.71116	butyrobetaine (gamma), 2-oxoglutarate dioxygenase 1 (gamma-butyrobetaine hydroxylase) (Bbox1)	NM_130452	AK050010	2.36632	2.6341	26.8669	0.00144314	0.00440414	6.11947e-15
0	-0.977459	0.00835805	-0.942578	0	0	0	2.35763	-6.83146	3.1307	0.0014516	0.977656	6.14301e-05
Sec31l1	0.781338	-0.0873843	0.614324	PREDICTED: SEC31-like 1 (S. cerevisiae) (Sec31l1)	XM_132230	AK007598	2.35138	-6.21891	-2.81685	0.00145675	0.503842	0.0172347
0	-0.803182	0.00720081	-0.606022	0	0	0	2.34924	-7.1749	-2.93474	0.00145675	0.975781	0.019289
Deb1	0.924971	0.723572	1.41846	differentially expressed in B16F10 1 (Deb1)	NM_026794	AK003863,AK078209,AK085962,AK049702	2.34893	1.87372	16.2064	0.00145675	0.00629877	2.10137e-10
Nup205	-0.975432	-0.082582	-1.06627	0	0	0	2.34515	-6.30621	6.02248	0.00146025	0.529446	3.75504e-06
0	1.82845	0.395978	2.60766	0	0	AK048256	2.33806	-4.2321	71.9258	0.00146664	0.169243	3.29765e-34
Slmap	1.11069	0.131545	1.20829	sarcolemma associated protein (Slmap)	NM_032008	0	2.33611	-5.73145	9.78161	0.00146698	0.384704	1.00118e-07
Cln2	0.978213	0.308538	0.166465	ceroid-lipofuscinosis, neuronal 2 (Cln2)	NM_009906	AK048279,AK083832,AK002418	2.33536	-2.91378	-6.88634	0.00146698	0.0816669	0.736155
MAP2_MOUSE	1.0426	0.739448	1.98175	microtubule-associated protein 2 (Mtap2)	NM_008632	AK042880	2.33125	0.00904687	38.4961	0.00147059	0.0167075	6.93696e-20
0	2.49639	0.944898	1.60746	cDNA sequence BC004853 (BC004853)	NM_146117	0	2.3297	0.27452	8.09018	0.00186697	0.0147083	6.6102e-07
Nsep1	-0.889971	-0.0743545	-1.11805	nuclease sensitive element binding protein 1 (Nsep1)	NM_011732	0	2.32715	-6.73569	7.33879	0.00147305	0.678768	1.0559e-06
0	-0.986727	0.039401	-0.683832	RIKEN cDNA 6720458F09 gene (6720458F09Rik)	NM_177374	AK032824,AK049138	2.32297	-6.75672	-1.76676	0.00147305	0.885193	0.00639315
Uble1b	-0.889669	-0.0175421	-1.11655	0	0	AK075938	2.32264	-7.00782	7.29966	0.00147305	0.934664	1.09623e-06
Jarid1b	1.42976	-0.29732	0.915961	jumonji, AT rich interactive domain 1B (Rbp2 like) (Jarid1b)	NM_152895	AK076888	2.32157	-4.88118	2.555	0.00147305	0.240897	0.000106142
0	-0.96481	-0.306123	-0.89598	tubulin, alpha 1 (Tuba1)	NM_011653	0	2.32123	-1.97472	2.13365	0.00147305	0.0491016	0.000159807
Mlf1ip	-0.998075	-0.0449998	-1.18392	myeloid leukemia factor 1 interacting protein (Mlf1ip)	NM_027973	AK050386,AK081703,AK006479	2.31781	-6.96216	9.1033	0.00147611	0.785849	1.93715e-07
0	1.12739	0.838329	1.29597	RIKEN cDNA 2010005O13 gene (2010005O13Rik)	NM_145512	AK036578,AK075812	2.31496	0.546081	12.3371	0.00147838	0.0127067	8.61077e-09
0	-1.63006	0.19856	#N/A	submaxillary gland androgen regulated protein 3 (Smr3)	NM_011423	0	2.3144	-5.99211	#N/A	0.00187899	0.441393	#N/A
0	0.790759	-0.074397	0.63319	RIKEN cDNA 1810009M01 gene (1810009M01Rik)	NM_023056	0	2.30987	-6.60572	-2.54295	0.00148379	0.627531	0.0132496
0	1.06555	0.0227007	0.592218	cDNA sequence BC014685 (BC014685)	NM_144916	0	2.30689	-7.03256	-3.12724	0.00148474	0.977968	0.0232632
Sox19	-1.87408	-0.770229	-2.74748	0	0	0	2.30677	-0.325695	80.64	0.00148474	0.0237654	6.44755e-38
0	-0.77831	-0.0849257	-0.485034	0	0	AK088902	2.30278	-6.62472	-4.47097	0.00148863	0.634311	0.0822971
Q9JK28	-1.47495	-0.822251	-1.27737	PREDICTED: RIKEN cDNA 5730507H05 gene (5730507H05Rik)	XM_485604	AK017756	2.30191	-2.27907	11.7801	0.00188748	0.104915	1.46832e-08
Q8C690	1.17556	-0.138223	0.484278	PREDICTED: RIKEN cDNA 6330441O12 gene (6330441O12Rik)	XM_284697	AK031896,AK076348	2.3007	-6.80587	-4.47949	0.00148986	0.709321	0.0829549
Mllt7	0.874735	0.243531	0.602854	myeloid/lymphoid or mixed lineage-leukemia translocation to 7 homolog (Drosophila) (Mllt7)	NM_018789	0	2.29729	-2.7986	-2.97932	0.00149293	0.0770762	0.0201375
Fgfr1	1.26065	0.323817	1.46625	0	0	AK028354,AK034295	2.29611	-2.06046	17.8108	0.00149293	0.0513153	4.42364e-11
Cdc7	-1.47411	-0.286514	-1.15774	cell division cycle 7 (S. cerevisiae) (Cdc7)	NM_009863	0	2.29459	-2.36885	8.38987	0.00149339	0.0611371	3.81151e-07
Q8C1Q6	-1.52793	0.264535	#N/A	0	0	AK036279	2.29102	-6.8061	#N/A	0.00190246	0.709444	#N/A
Clcn3	0.911963	0.606594	1.16943	chloride channel 3 (Clcn3), transcript variant a	NM_007711,NM_173876	0	2.28922	-1.8019	8.70652	0.00149762	0.0442554	2.81477e-07
0	-1.47899	0.0967635	#N/A	0	0	0	2.28877	-6.36997	#N/A	0.00190246	0.604815	#N/A
Mre11a	-1.05213	-0.245854	-1.51349	meiotic recombination 11 homolog A (S. cerevisiae) (Mre11a)	NM_018736	AK041248	2.28598	-5.16952	19.449	0.00149762	0.281289	8.916e-12
Olfr1031	-1.6656	0.06249	0.164057	0	0	0	2.28588	-6.40952	-6.70915	0.00190314	0.885112	0.8533
Espl1	-1.36164	-0.100666	-0.937787	PREDICTED: extra spindle poles-like 1 (S. cerevisiae) (Espl1)	XM_484508	0	2.2855	-5.99077	3.02586	0.00149762	0.441191	6.78502e-05
0	-1.69975	-0.318039	-2.8897	RIKEN cDNA 5830426I05 gene (5830426I05Rik)	NM_133762	AK049215	2.2854	-4.26747	89.9699	0.00149762	0.173055	6.66889e-42
Pgcp	1.26365	0.595331	0.344438	plasma glutamate carboxypeptidase (Pgcp)	NM_018755,NM_176073	AK032972,AK075686	2.28492	-1.33129	-6.17828	0.00149762	0.0340992	0.532587
Grcc3f	0.942593	0.524816	1.17085	gene rich cluster, C3f gene (Grcc3f)	NM_145130	AK083687	2.28388	0.0301681	8.74508	0.00149762	0.0166361	2.71402e-07
0	-1.94556	0.240032	-1.4471	PREDICTED: similar to Ornithine decarboxylase (ODC) (LOC278105)	XM_204369	0	2.28322	-5.32945	17.1616	0.00149762	0.308388	8.30153e-11
Q8R3Z1	1.25301	0.49328	1.15714	0	0	0	2.27995	-2.34916	8.37365	0.00149915	0.0605226	3.87283e-07
0	-1.1267	-0.230734	-1.53512	0	0	0	2.27976	-3.95827	20.2164	0.00149915	0.14563	4.2027e-12
Control stringency: 60% identity to oligo M400010795	-1.48675	-0.130077	#N/A	0	0	0	2.27603	-6.77459	#N/A	0.00191859	0.696599	#N/A
Dm15	0.783118	0.368578	0.251445	0	0	0	2.2734	-3.2127	-6.47304	0.0015032	0.096198	0.511897
Pcolce	1.08973	-0.551641	0.267555	procollagen C-proteinase enhancer protein (Pcolce)	NM_008788	0	2.27333	-3.29365	-6.37574	0.0015032	0.100361	0.471206
Hist1h3g	-1.9127	-0.790852	-3.27962	0	0	AK006742	2.26862	-2.63403	117.964	0.00172812	0.0703899	6.70471e-54
0	-0.976077	0.0580116	-1.05964	PREDICTED: similar to nucleoside diphosphate kinase B (LOC433968)	XM_485703	0	2.26738	-6.9392	5.85841	0.00150969	0.772633	4.40745e-06
0	0.768432	0.536026	1.20236	RIKEN cDNA 2310010I16 gene (2310010I16Rik)	NM_025519	AK009273,AK033502	2.26639	-2.78398	9.6155	0.00150969	0.106566	1.18193e-07
Ccndbp1	1.0002	0.0152811	0.725698	cyclin D-type binding-protein 1 (Ccndbp1)	NM_010761	2610015O11	2.26508	-7.16226	-1.07999	0.00150987	0.949835	0.00335998
0	-0.890689	-0.121039	-1.32464	RIKEN cDNA 6720463M24 gene (6720463M24Rik)	NM_175265	AK034930,AK047285	2.26294	-5.82483	13.2114	0.00151123	0.404082	3.77121e-09
Slc17a5	1.07644	0.0812157	1.09554	solute carrier family 17 (anion/sugar transporter), member 5 (Slc17a5)	NM_172773	AK029102,AK014522	2.26028	-6.81858	6.7589	0.00151334	0.715782	1.86097e-06
0	-1.17045	-0.0519473	-0.972489	0	0	AK077545,AK040339	2.25678	-6.93968	3.79732	0.0015154	0.772697	3.2502e-05
Rdh14	0.809691	-0.146664	0.687096	retinol dehydrogenase 14 (all-trans and 9-cis) (Rdh14)	NM_023697	0	2.25649	-6.30652	-1.71468	0.0015154	0.529446	0.00608496
CI21_MOUSE	0.810346	0.0917851	0.717901	RIKEN cDNA 1110018J18 gene (1110018J18Rik)	NM_025370	AK003782,AK006589	2.25116	-6.52641	-1.21098	0.00152063	0.601472	0.00380081
0	1.41998	-1.09727	0.263591	angiopoietin-like 4 (Angptl4)	NM_020581	0	2.25048	5.03616	-6.40023	0.00152063	0.00155206	0.481409
Control: E. coli	-1.73789	0.0631439	#N/A	0	0	0	2.24939	-6.77932	#N/A	0.00194415	0.698366	#N/A
0	1.05212	0.126564	0.798918	0	0	AK013538	2.24906	-5.73247	0.219136	0.00152098	0.384832	0.00100056
0	-0.882771	-0.108549	-1.27735	0	0	0	2.24454	-6.81908	11.7796	0.00152384	0.715962	1.46832e-08
Cxcl1	-1.37268	0.993198	-0.361375	chemokine (C-X-C motif) ligand 1 (Cxcl1)	NM_008176	0	2.24332	4.70343	-5.68904	0.00152384	0.00169634	0.253391
0	-1.43747	#N/A	#N/A	0	0	0	2.24149	#N/A	#N/A	0.00195382	#N/A	#N/A
Emp2	0.97582	-0.394453	0.47576	0	0	AK076194	2.24122	-1.43402	-4.57467	0.00152384	0.036017	0.0906786
Plk1	-2.25923	-1.15254	#N/A	polo-like kinase 1 (Drosophila) (Plk1)	NM_011121	0	2.23949	-1.21676	#N/A	0.00152394	0.0568852	#N/A
0	0.933458	0.525801	1.69045	RIKEN cDNA 0610007A15 gene (0610007A15Rik)	NM_026708	AK002265	2.23883	0.431524	26.0472	0.00152394	0.0135587	1.36179e-14
0	1.14935	-0.13942	0.992637	0	0	AK020578,AK088755	2.23693	-5.22891	4.2581	0.00152499	0.290792	2.09235e-05
Metapl1	1.20133	-0.173835	0.716724	methionine aminopeptidase-like 1 (Metapl1)	NM_025633	AK010067,AK005241,AK043123,AK014118	2.23527	-4.78568	-1.23064	0.00152572	0.228055	0.00386878
0	2.16104	-0.461685	0.833464	0	0	AK047812	2.23334	-5.39399	0.87542	0.0017556	0.318057	0.000533694
Plscr1	-1.00415	1.04496	-0.0730983	0	0	AK003628	2.23128	1.64093	-7.14664	0.00152978	0.00710339	0.929976
Hnrpab	-0.978756	-0.00840828	-0.627019	heterogeneous nuclear ribonucleoprotein A/B (Hnrpab)	NM_010448	AK076132,AK013384	2.22971	-7.17544	-2.63344	0.00153001	0.977485	0.0144467
Chi3l4	-1.44182	-0.105347	#N/A	chitinase 3-like 4 (Chi3l4)	NM_145126	0	2.22927	-6.43634	#N/A	0.00196158	0.57094	#N/A
0	1.37343	-0.421169	0.711621	PREDICTED: RIKEN cDNA A330068P14 gene (A330068P14Rik)	XM_126447	0	2.22881	-2.74738	-1.31546	0.00153001	0.0749262	0.00418878
0	-1.23603	0.0104039	-1.39114	nuclear pore membrane protein 121 (Pom121)	NM_148932	2610027A18	2.22625	-7.16862	15.3132	0.00153203	0.960511	5.00058e-10
0	1.10847	-0.0107635	0.778437	0	0	0	2.22279	-7.16533	-0.156811	0.00153536	0.954252	0.00142604
ERI1_MOUSE	-0.823475	0.0578656	-1.10343	RIKEN cDNA 3110010F15 gene (3110010F15Rik)	NM_026067	AK079257,AK014410,AK014041,AK050230	2.22099	-6.84447	6.9608	0.00153629	0.805182	1.52922e-06
0	-2.58187	-0.580243	#N/A	0	0	0	2.22011	-3.76801	#N/A	0.00196937	0.131745	#N/A
0	-1.44941	0.161486	#N/A	0	0	AK015979	2.21866	-6.51297	#N/A	0.00196937	0.596671	#N/A
Atp6v1g1	0.999283	0.407683	1.47551	ATPase, H transporting, V1 subunit G isoform 1 (Atp6v1g1)	NM_024173	AK088712,AK010131,AK007596,AK081611,AK003563	2.21835	-1.11556	18.1278	0.00153844	0.0306846	3.24847e-11
0	-1.36014	-0.688962	-1.99269	transgelin 2 (Tagln2)	NM_178598	0	2.21358	-0.0419546	39.0021	0.00176242	0.0171978	4.24001e-20
Osbpl9	1.38249	0.403527	1.16323	oxysterol binding protein-like 9 (Osbpl9)	NM_133885,NM_173350	AK035658,AK075981	2.20707	-4.54215	8.53813	0.00155194	0.201001	3.3052e-07
Ssrp1	-1.22714	-0.239987	-1.36207	structure specific recognition protein 1 (Ssrp1)	NM_182990	0	2.20676	-6.13431	14.3817	0.00155194	0.480257	1.22688e-09
0	-1.02098	-0.0287629	-0.696961	RIKEN cDNA 2600001J17 gene (2600001J17Rik)	NM_027411	0	2.20319	-6.96509	-4.05349	0.00176847	0.887831	0.0757296
Tde2	1.25412	0.208229	1.1695	tumor differentially expressed 2 (Tde2)	NM_019760	AK005203,AK078632,AK088340,AK002847,AK003749	2.19806	-3.88046	8.70844	0.001563	0.139374	2.81161e-07
Tmsb4x	-1.20497	-0.526058	-1.94072	thymosin, beta 10 (Tmsb10)	NM_025284	AK019212,AK008557,AK012361,AK003178,AK005512	2.1882	-2.30614	36.6231	0.00157585	0.0593495	4.28485e-19
Q8CA86	-1.45079	0.190971	#N/A	0	0	AK039310	2.18666	-5.17396	#N/A	0.00200356	0.316242	#N/A
Hsbp1	0.76447	-0.00748732	0.681094	heat shock factor binding protein 1 (Hsbp1)	NM_024219	AK010939,AK018708,AK078498,AK050550	2.18568	-7.17671	-1.81024	0.00157748	0.98225	0.0066594
Clspn	-1.83794	#N/A	-1.94662	claspin homolog (Xenopus laevis) (Clspn)	NM_175554	AK053847	2.18476	#N/A	36.8901	0.00157748	#N/A	3.31022e-19
Dock8	0.901658	-0.538637	0.34292	0	0	AK004816	2.18291	0.428857	-5.84031	0.00157748	0.0135594	0.290338
Ocil	1.72575	1.11286	3.26002	osteoclast inhibitory lectin (Ocil)	NM_053109	0	2.18253	5.16683	54.6458	0.00157748	0.00152803	8.36239e-27
0	1.4057	0.109214	1.01657	EST AA792894 (AA792894)	NM_145568	AK050640	2.1796	-6.56198	4.81781	0.00158014	0.612995	1.21463e-05
0	1.3065	0.249646	0.650418	RIKEN cDNA 5730439E10 gene (5730439E10Rik)	NM_175324	AK077531	2.16912	-3.69671	-2.28559	0.00180132	0.12659	0.0103349
Net1	-1.44112	-0.0747336	#N/A	neuroepithelial cell transforming gene 1 (Net1)	NM_019671	0	2.1666	-6.64968	#N/A	0.00202722	0.7096	#N/A
Apex1	-0.909451	-0.116881	-0.905378	apurinic/apyrimidinic endonuclease 1 (Apex1)	NM_009687	AK013296	2.16313	-5.85563	2.33068	0.00160306	0.41033	0.00013237
0	-1.46095	-0.180516	#N/A	0	0	0	2.15802	-5.69202	#N/A	0.0020398	0.416165	#N/A
Hist1h1e	-1.38124	-0.00791809	-0.914749	histone 1, H1e (Hist1h1e)	NM_015787	0	2.15788	-7.17234	-2.02193	0.00180749	0.968261	0.0108888
Sod3	0.953221	-0.955981	0.130707	superoxide dismutase 3, extracellular (Sod3)	NM_011435	0	2.15739	2.72311	-7.01	0.00160932	0.00422908	0.824703
Epb4.1l4b	0.954194	0.635778	1.6391	erythrocyte protein band 4.1-like 4b (Epb4.1l4b)	NM_019427	0	2.15591	0.583608	24.0575	0.00160932	0.0123995	9.64548e-14
Sgk	-1.08449	1.6029	0.372547	serum/glucocorticoid regulated kinase (Sgk)	NM_011361	AK086892	2.1555	3.6226	-6.06164	0.00180944	0.00288937	0.481902
Pyp	-1.96274	0.0535242	-0.956851	pyrophosphatase (Pyp)	NM_026438	AK088397,AK020291,AK008575	2.15499	-6.9183	3.4462	0.00160932	0.762398	4.55606e-05
Negative control:Arabidopsis	-1.44024	-0.511139	#N/A	0	0	0	2.15454	-2.79012	#N/A	0.00204155	0.076901	#N/A
Rad51	-1.91692	-0.744439	-1.21857	RAD51 homolog (S. cerevisiae) (Rad51)	NM_011234	AK076468,AK011242	2.15445	-0.313491	10.0722	0.00160932	0.0199312	7.56981e-08
Mthfd1	-1.0958	-0.0904409	-0.2506	methylenetetrahydrofolate dehydrogenase (NADP dependent), methenyltetrahydrofolate cyclohydrolase, formyltetrahydrofolate synthase (Mthfd1)	NM_138745	AK088700	2.15322	-6.49357	-6.47797	0.00160945	0.590107	0.51375
Pole3	-0.763768	-0.140033	-0.822557	polymerase (DNA directed), epsilon 3 (p17 subunit) (Pole3)	NM_021498	0	2.14571	-6.14941	0.665211	0.00161742	0.484494	0.000655541
Kif4	-1.1713	-0.280836	-1.1101	kinesin family member 4 (Kif4)	NM_008446	AK084837	2.14404	-4.96411	7.13257	0.00161824	0.329397	1.29172e-06
0	-1.01572	-0.254057	-1.1025	0	0	0	2.13872	-4.91772	6.93685	0.00162113	0.245188	1.56464e-06
Lpin1	1.19755	1.14999	2.71894	lipin 1 (Lpin1), transcript variant 2	NM_015763	AK019539,AK014526	2.13871	1.81608	78.824	0.00162113	0.00646618	3.82179e-37
Ddx39	-1.88445	0.0199332	-1.49245	DEAD (Asp-Glu-Ala-Asp) box polypeptide 39 (Ddx39)	NM_197982	AK011285	2.13867	-7.15465	18.713	0.00162113	0.938373	1.82212e-11
Eif4a1	-0.987205	-0.0621974	-0.866467	0	0	0	2.13337	-7.07794	1.52832	0.00162592	0.861609	0.000287399
0	0.807026	0.483587	0.90639	immunoglobulin-like domain containing receptor 1 (Ildr1)	NM_134109	AK036844	2.12831	-2.32871	2.35201	0.00163195	0.0600772	0.00012977
Rfc4	-1.58741	-0.34867	-0.801507	replication factor C (activator 1) 4 (Rfc4)	NM_145480	0	2.12438	-2.88564	0.267367	0.00163626	0.080619	0.000953674
0	-2.15306	-0.675335	#N/A	PREDICTED: vomeronasal 1 receptor, D5 (V1rd5)	XM_357688	0	2.12182	-0.0928633	#N/A	0.00208177	0.0176471	#N/A
Phlda2	-1.27642	-0.0481946	-0.64604	pleckstrin homology-like domain, family A, member 2 (Phlda2)	NM_009434	0	2.11693	-6.44347	-2.35165	0.00164257	0.915272	0.0110146
Hook2	0.763977	0.113413	1.08217	hook homolog 2 (Drosophila) (Hook2)	NM_133255	AK042048,AK030599	2.11088	-6.52272	6.41984	0.00164854	0.600112	2.56445e-06
Q9CSU9	-1.19804	-0.0329762	-1.34302	PREDICTED: RIKEN cDNA 2610300B10 gene (2610300B10Rik)	XM_283661	AK053363,AK011942	2.11083	-7.12326	13.7821	0.00164854	0.900932	2.18668e-09
Gstk1	0.905987	-0.316728	0.549274	glutathione S-transferase kappa 1 (Gstk1)	NM_029555	AK002661	2.10895	-2.73382	-3.69772	0.00164973	0.0744273	0.0399986
Atf7	0.850163	0.0675369	0.937599	0	0	AK003630	2.10481	-7.05756	3.02175	0.00165443	0.84648	6.8068e-05
Cenpa	-2.90464	-0.799272	-1.67655	centromere autoantigen A (Cenpa)	NM_007681	AK011399,AK040313,AK080283,AK041138,AK089033,AK053763,AK010718	2.09615	1.07696	9.40346	0.00187152	0.00929928	1.85844e-07
Fxyd3	1.85984	-0.648301	0.852238	FXYD domain-containing ion transport regulator 3 (Fxyd3)	NM_008557	0	2.09397	0.20052	1.24372	0.00187152	0.0153102	0.000375712
D11Ertd603e	-0.837841	-0.207842	-1.30497	0	0	AK012388,AK005909,AK031779	2.09123	-5.97314	12.6095	0.00167217	0.437269	6.6386e-09
Tln2	1.14008	-0.26169	0.900677	PREDICTED: similar to talin 2 (LOC434411)	XM_486227	AK029828,AK017597	2.08384	-3.0652	2.23187	0.00168032	0.0889145	0.000145668
Mmp15	2.42245	1.05637	2.24649	matrix metalloproteinase 15 (Mmp15)	NM_008609	0	2.08347	5.17355	51.5233	0.00187899	0.00152803	1.7657e-25
0	-1.46307	0.0362475	-0.858699	hypothetical protein 6820428D13 (6820428D13)	NM_177752	AK078516	2.08217	-7.13697	-2.59724	0.00187899	0.916241	0.0190123
0	-1.46013	0.141074	-1.70434	0	0	0	2.08134	-6.57585	26.5959	0.00168114	0.616901	7.99445e-15
Inhba	-1.56446	-0.938305	-2.70268	inhibin beta-A (Inhba)	NM_008380	0	2.08111	0.30231	77.7984	0.00168114	0.0145845	1.04372e-36
0	-1.29281	-0.115047	-1.90385	0	0	0	2.07909	-5.65444	34.9734	0.00168148	0.36878	2.12426e-18
U2af1	-0.896736	-0.175666	-1.47314	0	0	0	2.07868	-5.46841	18.0465	0.00168148	0.33169	3.5192e-11
0	0.966456	0.959667	0.536962	0	0	AK040702	2.07458	0.511547	-5.19615	0.00188731	0.0129604	0.219971
CTC6_MOUSE	0.858162	-0.296473	#N/A	p53 and DNA damage regulated 1 (Pdrg1)	NM_178939	AK003410	2.0706	-5.72018	#N/A	0.00169255	0.382097	#N/A
EREG_MOUSE	-2.23189	0.123378	-2.67884	epiregulin (Ereg)	NM_007950	0	2.06698	-6.34101	76.3049	0.0016948	0.540582	4.44263e-36
Acox2	1.1595	-0.929593	0.521185	acyl-Coenzyme A oxidase 2, branched chain (Acox2)	NM_053115	0	2.06375	1.9815	-4.04765	0.00169786	0.00589211	0.055138
Q8CIJ5	-1.13581	-0.724133	-1.32004	PREDICTED: RIKEN cDNA 9130019I15 gene (9130019I15Rik)	XM_356104	AK018636	2.06224	2.09446	13.0698	0.00169786	0.00562072	4.32611e-09
0	-1.10628	-0.383661	-1.20902	5-aminoimidazole-4-carboxamide ribonucleotide formyltransferase/IMP cyclohydrolase (Atic)	NM_026195	AK010611	2.06176	-3.45474	9.80215	0.00169786	0.152386	9.84638e-08
0	-1.68584	-0.0486904	#N/A	0	0	0	2.06005	-6.44243	#N/A	0.00215049	0.914288	#N/A
Hist1h3b	-1.80346	-0.928783	-2.73593	histone 1, H3f (Hist1h3f)	NM_013548,NM_145073,NM_178205,NM_178206,NM_178207	AK010121	2.05796	-2.48196	79.9029	0.00170053	0.0650669	1.32753e-37
0	-0.90757	-0.0417928	-0.71573	PREDICTED: LSM6 homolog, U6 small nuclear RNA associated (S. cerevisiae) (Lsm6)	XM_134104	0	2.05769	-6.92836	-1.2472	0.00170053	0.768077	0.00393034
0	-1.19243	-0.661756	-2.08453	transgelin 2 (Tagln2)	NM_178598	0	2.05536	-0.941401	43.3601	0.00170053	0.0279776	5.63295e-22
0	0.943208	0.162133	0.778796	RIKEN cDNA 4930506M07 gene (4930506M07Rik)	NM_175172	AK015721,AK082304	2.05353	-5.58858	-0.150316	0.00170053	0.394897	0.00141906
YU20_MOUSE	-1.35801	-0.16636	-0.862771	cDNA sequence AF155546 (AF155546)	NM_021303	AK078560,AK076287	2.05212	-6.45627	1.45394	0.00170104	0.576482	0.000308353
Aprt	-0.974649	-0.498662	-1.44304	0	0	0	2.05025	-0.694431	17.0249	0.00170229	0.0243497	9.47763e-11
MCP1_MOUSE	-0.824205	-0.172422	-0.632632	microcephaly, primary autosomal recessive 1 (Mcph1)	NM_173189	AK017405	2.04144	-4.42825	-2.55116	0.00171364	0.188554	0.0133457
0	-1.56039	0.304082	-1.22982	0	0	0	2.0379	-4.50797	10.3926	0.00171689	0.197207	5.53783e-08
Q8C5E4	0.792706	-0.0460427	0.156379	leucine-rich repeats and immunoglobulin-like domains 3 (Lrig3)	NM_177152	AK078783,AK020260,AK018522	2.03381	-7.01762	-6.92423	0.00172175	0.81902	0.763595
Sdh1	1.5583	-0.269065	#N/A	sorbitol dehydrogenase 1 (Sdh1)	NM_146126	AK004692,AK015059	2.02672	-4.62087	#N/A	0.00219329	0.209496	#N/A
0	0.807912	0.0827655	0.854311	PREDICTED: RIKEN cDNA 4833414G05 gene (4833414G05Rik)	XM_134088	AK033627,AK008412	2.02538	-6.46048	1.2849	0.001731	0.577811	0.000361393
Inhbb	1.35845	-0.304963	0.265162	PREDICTED: inhibin beta-B (Inhbb)	XM_148966	0	2.02486	-2.35468	-6.39057	0.001731	0.0607229	0.477239
Hells	-1.17712	-0.184636	-1.68813	helicase, lymphoid specific (Hells)	NM_008234	AK013266	2.0212	-4.76384	25.9559	0.00173448	0.225716	1.48804e-14
Q8C1M7	-0.753699	0.239059	-0.717332	PREDICTED: RIKEN cDNA 1200016G03 gene (1200016G03Rik)	XM_283319	AK036900,AK004811	2.01968	-6.13323	-1.22049	0.00173448	0.480021	0.00383196
NRF_MOUSE	-0.805003	0.368158	-1.05301	0	0	AK042690,AK020455	2.01904	-2.84995	5.69539	0.00173448	0.0791588	5.17565e-06
Q9DC22	1.57588	0.252889	1.54276	PREDICTED: RIKEN cDNA 1200006M05 gene (1200006M05Rik)	XM_129604	AK077238,AK004618	2.01841	-3.80534	20.4899	0.00173448	0.133842	3.19975e-12
Prkr	1.07509	-0.425407	0.249147	protein kinase, interferon-inducible double stranded RNA dependent (Prkr)	NM_011163	AK028602	2.0164	-3.1297	-6.50566	0.001736	0.0919166	0.710053
0	1.02175	0.00666963	1.27257	0	0	AK075865	2.01503	-7.17429	11.6376	0.00173649	0.973718	1.67806e-08
Gart	-0.858883	0.00367697	-0.493426	phosphoribosylglycinamide formyltransferase (Gart)	NM_010256	0	2.01394	-7.17796	-4.37541	0.00173651	0.988729	0.0751842
0	-1.7508	0.0964371	-0.855438	0	0	0	2.01194	-6.93516	1.30732	0.00173802	0.770923	0.00035494
0	0.75879	0.0424847	0.645052	methylcrotonoyl-Coenzyme A carboxylase 1 (alpha) (Mccc1)	NM_023644	0	2.01003	-6.75645	-2.36649	0.00173895	0.885043	0.0111688
Arvcf	0.869188	-0.644158	0.210704	armadillo repeat gene deleted in velo-cardio-facial syndrome (Arvcf)	NM_033474	AK044982,AK084886,AK051627,AK031855	2.00816	1.32385	-6.69216	0.00173895	0.00813751	0.617857
Hmgb3	-0.906672	-0.126192	-1.21677	high mobility group box 3 (Hmgb3)	NM_008253	AK032163	2.00581	-5.50837	10.021	0.00174105	0.339251	7.94824e-08
0	0.982184	1.20981	2.10246	PREDICTED: similar to Adapter-related protein complex 3 sigma 1 subunit (Sigma-adaptin 3a) (AP-3 complex sigma-3A subunit) (Sigma-3A-adaptin) (LOC434771)	XM_486667	0	1.99475	3.66667	44.2338	0.0017556	0.00285621	2.38889e-22
0	-1.37016	-0.148353	-0.926615	expressed sequence AI429152 (AI429152)	NM_153126	AK053548,AK048552,AK036294	1.99375	-6.58849	2.78344	0.00196158	0.621455	8.58537e-05
Fbxo3	0.890144	0.0479667	1.39204	F-box only protein 3 (Fbxo3), transcript variant 1	NM_212433	AK085686,AK031185,AK028048,AK031428,AK049870,AK050195,AK004544,AK019550,AK029594,AK009024	1.99269	-6.86863	4.35052	0.0017556	0.738844	2.51169e-05
0	1.39444	1.46527	#N/A	0	0	AK039374	1.98774	4.49415	#N/A	0.00225616	0.00190958	#N/A
0	1.16153	0.069181	1.04036	expressed sequence AU040829 (AU040829)	NM_175003	AK079081,AK053220	1.98594	-6.86633	5.38717	0.0017615	0.738026	6.98037e-06
0	1.4131	-0.242103	#N/A	PREDICTED: similar to putative pheromone receptor (LOC224572)	XM_139786	0	1.98555	-4.30875	#N/A	0.00225818	0.177277	#N/A
0	0.785142	0.596566	0.490139	RIKEN cDNA D330050I23 gene (D330050I23Rik)	NM_207269	AK052388	1.98547	0.881212	-4.41303	0.0017615	0.010396	0.0779576
Btbd14b	-0.79225	0.0721572	-0.628376	BTB (POZ) domain containing 14B (Btbd14b)	NM_025788	AK012935	1.98487	-6.94379	-2.61362	0.0017615	0.775237	0.0141676
Pus1	-1.10916	0.0828753	-1.102	pseudouridine synthase 1 (Pus1)	NM_019700	AK089258	1.98346	-6.43371	6.92411	0.00176208	0.570072	1.58064e-06
Btg3	-1.04021	0.201632	-0.578623	B-cell translocation gene 3 (Btg3)	NM_009770	0	1.98016	-5.58085	-3.31248	0.00176242	0.354313	0.0278966
0	-1.2536	-0.449328	-1.43337	deoxythymidylate kinase (Dtymk)	NM_023136	0	1.97875	-1.54601	16.7012	0.00176242	0.0382838	1.29707e-10
Ak2	-1.14027	0.244043	-1.104	adenylate kinase 2 (Ak2)	NM_016895	AK077519	1.97857	-6.35325	6.97541	0.00176242	0.544219	1.51133e-06
0	-1.05373	0.396568	-1.09902	0	0	0	1.97629	-4.46221	6.84762	0.00176242	0.322451	1.70226e-06
Hps1	0.919851	-0.394434	0.450982	Hermansky-Pudlak syndrome 1 homolog (human) (Hps1)	NM_019424	0	1.97558	-2.00317	-4.84191	0.00176242	0.0496341	0.116749
0	-0.780081	-0.175378	-1.12136	ribosomal protein L36 (Rpl36)	NM_018730	0	1.97549	-6.15637	7.42495	0.00176242	0.486167	9.70936e-07
0	-1.44811	-0.168875	-1.1492	0	0	0	1.97435	-5.94265	8.16051	0.00176242	0.669221	4.76305e-07
E2f1	-1.42296	-0.510128	-1.93234	E2F transcription factor 1 (E2f1)	NM_007891	0	1.97273	-3.14312	14.7463	0.00176242	0.130213	1.0759e-09
0	0.835867	0.0585296	0.381967	cDNA sequence AB114826 (AB114826)	NM_198884	0	1.97043	-6.82788	-5.51091	0.00176406	0.71986	0.216114
0	-1.46611	0.323624	-1.25779	cell division cycle 25 homolog A (S. cerevisiae) (Cdc25a)	NM_007658	0	1.96964	-4.24458	11.2024	0.00176406	0.170603	2.54712e-08
Lgals1	-1.2397	-1.22058	-2.53171	lectin, galactose binding, soluble 1 (Lgals1)	NM_008495	AK004298	1.96745	3.36072	67.3833	0.0017647	0.00315581	2.93095e-32
0	-1.71118	-0.532847	-1.6202	cDNA sequence BC034054 (BC034054)	NM_178049	AK049753	1.96717	0.650816	23.3408	0.0017647	0.0118349	1.96079e-13
Lgals9	1.10014	-0.325793	0.267608	0	0	0	1.96281	-3.82224	-6.37541	0.00199299	0.135136	0.471206
Speer2	-2.20469	-0.0840559	-1.78611	0	0	0	1.96095	-6.34333	11.599	0.00176847	0.842347	2.20287e-08
Rqcd1	-1.14068	0.10955	-1.07775	rcd1 (required for cell differentiation) homolog 1 (S. pombe) (Rqcd1)	NM_021383	AK011335,AK005025	1.96032	-7.02978	6.30873	0.00176847	0.827471	2.84237e-06
0	-0.953332	-0.478983	-1.01129	hypothetical protein A030013D21 (A030013D21)	NM_177628	AK079469	1.96021	-4.2416	4.69299	0.00176847	0.193514	1.3694e-05
0	0.847305	-0.183143	0.823888	RIKEN cDNA 2310005O14 gene (2310005O14Rik)	NM_026452	AK004527,AK009179	1.95905	-5.90865	0.690723	0.00176847	0.42188	0.000639152
0	0.845388	-0.529142	0.544719	0	0	0	1.95866	-0.536783	-5.14759	0.00176847	0.0263777	0.210263
Control: E. coli	-1.36986	0.318904	#N/A	0	0	0	1.95506	-6.20231	#N/A	0.00230211	0.499231	#N/A
Atp6v1e1	0.888759	0.208827	1.12663	ATPase, H transporting, V1 subunit E isoform 1 (Atp6v1e1)	NM_007510	AK010603,AK029146	1.95267	-5.95977	7.56281	0.0017767	0.433716	8.54342e-07
Cyb561	0.777052	0.378696	1.11054	cytochrome b-561 (Cyb561)	NM_007805	AK014395,AK028780	1.95037	-0.775352	7.14389	0.00177881	0.0253989	1.27861e-06
0	2.53087	0.397596	1.03089	0	0	AK020287	1.94858	-3.63129	-0.714112	0.00234104	0.121934	0.00318825
Slitrk4	-1.47818	#N/A	#N/A	SLIT and NTRK-like family, member 4 (Slitrk4)	NM_178740	AK032263,AK039763,AK046301,AK053065	1.94702	#N/A	#N/A	0.00231361	#N/A	#N/A
0	-1.02238	0.00379865	-1.56392	ubiquitin-like 1 (sentrin) activating enzyme E1B (Uble1b)	NM_016682	0	1.94647	-7.17767	21.2552	0.0017836	0.987201	1.50597e-12
Q9CZ15	-2.55854	-0.111317	-1.37059	PREDICTED: RIKEN cDNA 2810418N01 gene (2810418N01Rik)	XM_130416	AK013116	1.94549	-6.2384	14.6527	0.00200828	0.637744	9.46047e-10
Atp6v1d	1.07343	0.374973	1.20693	ATPase, H transporting, V1 subunit D (Atp6v1d)	NM_023721	AK003446	1.94185	-2.22234	9.74348	0.0020117	0.0563825	1.04033e-07
0	-1.38391	-0.409845	-1.67738	RIKEN cDNA 2600017H08 gene (2600017H08Rik)	NM_025565	AK011893,AK003408	1.9401	-3.10518	25.5348	0.00179257	0.104835	2.25681e-14
0	-1.41439	0.0177947	#N/A	Try10-like trypsinogen (Try10l)	NM_001003664,NM_011646,XM_489832,XM_489834	AK008660,AK008667,AK003064	1.93808	-7.01324	#N/A	0.00232478	0.942674	#N/A
Armcx3	0.903475	0.177013	1.10837	armadillo repeat containing, X-linked 3 (Armcx3)	NM_027870,XM_486012	AK030729,AK004598	1.93668	-5.8311	7.08781	0.00179659	0.40568	1.35004e-06
Sqstm1	1.10694	0.136893	1.12427	sequestosome 1 (Sqstm1)	NM_011018	AK028898	1.93515	-5.95114	7.50104	0.00179743	0.431668	9.01503e-07
0	1.42203	0.568072	1.20285	0	0	AK018402	1.93152	-0.0730855	9.62912	0.00180121	0.0174234	1.16649e-07
Q9CS92	1.0717	-0.0373018	0.850014	PREDICTED: RIKEN cDNA 5730406M06 gene (5730406M06Rik)	XM_283936	AK031964,5730525O18,AK017507,AK046575,AK020035,AK012036,AK077040	1.93008	-7.10977	1.19966	0.00180121	0.88681	0.000391621
Rab1	0.880219	0.140889	0.693121	RAB1, member RAS oncogene family (Rab1)	NM_008996	AK034408	1.92982	-5.87218	-1.6179	0.00180121	0.413841	0.00555984
Suv39h2	-1.38503	-0.0245973	-0.96653	suppressor of variegation 3-9 homolog 2 (Drosophila) (Suv39h2)	NM_022724	AK083457,AK045206	1.92981	-6.48096	3.66284	0.00202722	0.958989	3.70404e-05
0	-1.2008	-0.276606	-2.20696	transgelin 2 (Tagln2)	NM_178598	0	1.9277	-6.70851	49.4743	0.00180132	0.668988	1.32305e-24
0	-0.995165	0.00334102	-0.269691	0	0	AK010864	1.92554	-7.17866	-6.36238	0.00180214	0.993462	0.465865
Kpnb3	-1.44037	-0.310436	-1.35523	RAN binding protein 5 (Ranbp5)	NM_023579	1110011C18,AK049422,AK053681,AK079134	1.92491	-4.07384	14.1656	0.00180214	0.154719	1.51415e-09
Cpeb4	1.57742	0.599887	1.52665	cytoplasmic polyadenylation element binding protein 4 (Cpeb4)	NM_026252	AK015381,AK021394	1.92308	0.879833	19.9148	0.00180214	0.010396	5.66533e-12
0	-1.44758	-0.0567238	#N/A	RIKEN cDNA 4933405O20 gene (4933405O20Rik)	NM_172901	AK077105	1.92304	-6.83081	#N/A	0.00234693	0.721229	#N/A
0	-1.0473	-0.0798908	-1.21843	PREDICTED: similar to Poly(A) binding protein, cytoplasmic 4, isoform 1 (LOC435910)	XM_487950	0	1.9221	-6.66451	10.068	0.00180214	0.650779	7.58823e-08
Chaf1b	-1.67486	-0.0687185	-0.65777	chromatin assembly factor 1, subunit B (p60) (Chaf1b)	NM_028083	AK011243	1.92107	-7.01387	-2.17366	0.00180214	0.816768	0.00934184
0	-1.41435	0.436957	#N/A	0	0	0	1.92007	-0.771448	#N/A	0.00235002	0.0253494	#N/A
Snrpa1	-1.39807	-0.301056	-0.781906	small nuclear ribonucleoprotein polypeptide A' (Snrpa1)	NM_021336	AK088438,AK005256	1.91371	-5.02821	-0.093825	0.00180944	0.260394	0.00134331
Ifrd2	-1.43111	0.14263	-1.04143	interferon-related developmental regulator 2 (Ifrd2)	NM_025903	AK002702,AK007687	1.91114	-6.55592	5.4132	0.00181208	0.611503	6.81206e-06
Hey1	0.880695	-0.219708	0.320482	hairy/enhancer-of-split related with YRPW motif 1 (Hey1)	NM_010423	AK011149	1.91001	-5.09041	-6.01353	0.00181228	0.2693	0.341593
0	-1.12469	-0.319017	-0.80152	0	0	AK047074	1.90778	-6.00549	0.2676	0.00204733	0.444737	0.000953674
0	1.85396	-0.286623	1.76113	0	0	0	1.90612	-5.46281	28.8862	0.00204879	0.370147	8.43393e-16
Timeless	-1.57628	-0.31204	-1.59428	timeless homolog (Drosophila) (Timeless)	NM_011589	0	1.90379	-3.94266	22.3711	0.00181942	0.144357	5.09463e-13
Lu	1.35797	-0.0833045	#N/A	0	0	AK040564,AK054001	1.90326	-6.75653	#N/A	0.00237364	0.688402	#N/A
0	0.778626	0.0878983	0.807864	annexin A6 (Anxa6)	NM_013472	AK030728	1.89701	-6.82487	0.386427	0.00182756	0.718529	0.000853558
Slc24a6	1.00825	0.275437	0.653636	0	0	AK028537	1.89564	-3.88665	-2.23675	0.00182817	0.16026	0.00990026
Hist2h4	-1.95014	-0.456185	-1.92346	histone 1, H4f (Hist1h4f)	NM_175655	0	1.89458	-3.13942	35.847	0.00182826	0.106561	9.01436e-19
0	0.920532	0.95135	1.28546	0	0	AK043099	1.8931	1.51791	12.0214	0.00182902	0.00743285	1.16325e-08
0	-1.12165	0.0731125	-1.33669	PREDICTED: similar to MAP-kinase phosphatase (cpg21) (LOC240672)	XM_140740	0	1.89211	-6.68823	13.5846	0.00182902	0.726778	2.63921e-09
0	-1.4473	-0.297848	-1.21873	RIKEN cDNA 2810475A17 gene (2810475A17Rik)	NM_028355	0	1.88974	-4.17888	10.0765	0.00183138	0.187211	7.54365e-08
Pwp2h	-1.56015	-0.226942	#N/A	PWP2 (periodic tryptophan protein) homolog, yeast (Pwp2h)	NM_029546	AK018333,AK088983,AK088254	1.88892	-4.90917	#N/A	0.00239229	0.274645	#N/A
Areg	-2.17149	0.0829346	#N/A	amphiregulin (Areg)	NM_009704	AK018590,AK020273	1.88346	-6.26769	#N/A	0.00184045	0.518519	#N/A
Stat6	0.809254	0.118375	1.09266	signal transducer and activator of transcription 6 (Stat6)	NM_009284	0	1.88148	-6.24922	6.68556	0.00184188	0.512714	1.99774e-06
0	-0.934539	-0.1768	-0.923556	0	0	0	1.87969	-4.31836	2.71758	0.00184188	0.178327	9.14079e-05
Lrp5	0.787866	0.166423	0.978708	low density lipoprotein receptor-related protein 5 (Lrp5)	NM_008513	AK090382	1.87962	-4.91916	3.93853	0.00184188	0.245383	2.8463e-05
0	-0.92539	-0.193994	-1.42959	nucleoporin 37 (Nup37)	NM_027191	AK010370	1.87342	-4.33597	16.5753	0.00185089	0.179316	1.46501e-10
0	-1.52183	0.473694	#N/A	PREDICTED: type I hair keratin KA36 (Ka36)	XM_484076	0	1.8694	-6.64318	#N/A	0.00242344	0.641931	#N/A
Exosc1	-0.974128	-0.0272632	-0.94984	exosome component 1 (Exosc1)	NM_025644	AK006018,AK011817	1.86853	-7.14685	3.29063	0.00185765	0.92838	5.28645e-05
0	1.36427	-0.198833	#N/A	RIKEN cDNA 4930449E07 gene (4930449E07Rik)	NM_029044	AK049695,AK047468,AK015430	1.86713	-5.6615	#N/A	0.00242695	0.370244	#N/A
Atrnl	0.967003	0.24189	0.963544	PREDICTED: similar to attractin-like 1; attractin-like (LOC433258)	XM_484817	0	1.86682	-4.34307	3.59577	0.00185888	0.179886	3.93855e-05
Q8BSI3	-1.38483	0.299403	#N/A	0	0	AK016445	1.86591	-6.57821	#N/A	0.00242799	0.617944	#N/A
Shcbp1	-1.23398	-0.0780656	-1.46496	Shc SH2-domain binding protein 1 (Shcbp1)	NM_011369	0	1.86476	-6.51275	17.767	0.00186074	0.596626	4.61206e-11
0	1.07818	-0.910672	0.503323	0	0	0	1.86409	-2.53479	-5.39869	0.00210127	0.0666794	0.264198
Negative control:Arabidopsis	-1.38486	0.436989	#N/A	0	0	0	1.86213	-6.45469	#N/A	0.0024329	0.575911	#N/A
0	2.17566	0.198628	1.99366	RIKEN cDNA 9030405D14 gene (9030405D14Rik)	NM_027819	AK018485	1.86024	-3.97137	39.047	0.00210446	0.146713	4.06584e-20
Grwd1	-1.48473	-0.134899	-1.14936	glutamate-rich WD repeat containing 1 (Grwd1)	NM_153419	AK077611	1.86019	-5.81552	8.16489	0.00186616	0.402362	4.74785e-07
Control stringency: 80% identity to Stratagene SpotReport Alien1 oligo	-1.35909	-0.109112	#N/A	0	0	0	1.85991	-6.97768	#N/A	0.00243479	0.794411	#N/A
Mrpl12	-1.08753	0.0169856	-0.596513	mitochondrial ribosomal protein L12 (Mrpl12)	NM_027204	AK005328,AK002757,AK028168	1.85967	-7.1586	-3.06782	0.00186616	0.944547	0.0219724
Litaf	-0.835783	0.436275	-0.2884	LPS-induced TN factor (Litaf)	NM_019980	AK076162,AK078708,AK018578,AK078984	1.85355	-4.20225	-6.24086	0.00187152	0.166618	0.418346
Sox9	1.3506	0.473174	1.13344	SRY-box containing gene 9 (Sox9)	NM_011448	AK049986	1.85163	0.912003	7.74197	0.00187152	0.0102343	7.18687e-07
0	-1.02287	0.341899	-0.546496	RIKEN cDNA C230078M08 gene (C230078M08Rik)	NM_176995	AK053917,AK030658,AK082655	1.85014	-5.39113	-3.73314	0.00211666	0.317727	0.041384
Dnchc2	0.928827	-0.0726139	0.768131	PREDICTED: dynein, cytoplasmic, heavy chain 2 (Dnchc2)	XM_358380	AK046538,AK045978	1.84933	-6.75307	-0.342317	0.00187381	0.686754	0.00169234
Q8C7D5	1.00708	-0.0628695	0.529216	PREDICTED: bromo domain-containing protein disrupted in leukemia (Brodl)	XM_356350	AK050539	1.84812	-6.94954	-3.94947	0.00211893	0.778351	0.050451
D19Bwg1357e	-0.837904	-0.0770079	-1.11065	DNA segment, Chr 19, Brigham & Women's Genetics 1357 expressed (D19Bwg1357e)	NM_177474	AK088081,AK050829	1.84734	-6.65338	7.14673	0.00187556	0.645496	1.27584e-06
0	-1.71871	-0.260904	-1.02915	expressed sequence AA545217 (AA545217)	NM_013726	0	1.8434	-4.7494	5.11727	0.00187899	0.224294	9.05814e-06
Fosl1	-1.91139	-0.061865	-0.855063	fos-like antigen 1 (Fosl1)	NM_010235	0	1.84098	-6.72088	1.29984	0.00187899	0.741999	0.000356909
0	-1.11205	-0.289602	-1.00786	0	0	0	1.84003	-3.38651	-0.985829	0.00212729	0.122767	0.00411981
Rhou	1.15758	1.13712	1.19207	ras homolog gene family, member U (Rhou)	NM_133955	AK009513	1.83815	2.72257	9.32862	0.00188132	0.00422908	1.55256e-07
0	-1.37255	#N/A	-1.33716	cDNA sequence BC022692 (BC022692)	NM_175027	0	1.8379	#N/A	13.5993	0.00246886	#N/A	2.60586e-09
Fkbp14	1.1865	0.103872	1.05006	FK506 binding protein 14 (Fkbp14)	NM_153573	0	1.83673	-6.49007	5.62321	0.00212936	0.588426	5.54125e-06
0	0.980729	0.0636501	0.821017	RIKEN cDNA 1810020D17 gene (1810020D17Rik)	NM_183251	AK007558,AK008195,AK007717	1.83317	-6.97053	0.635767	0.00188731	0.790538	0.000673366
CN04_MOUSE	1.05188	0.0865628	1.005	RIKEN cDNA 6430527G18 gene (6430527G18Rik)	NM_145836	AK032622,AK082791,AK084782,AK032366	1.83144	-6.32131	4.54549	0.00188748	0.534303	1.58318e-05
0	-0.837317	0.0460992	-1.55786	tubulin, gamma 1 (Tubg1)	NM_134024	0	1.82914	-7.02752	21.035	0.00188748	0.826014	1.87251e-12
Csnk1a1	1.01945	0.347208	0.986875	casein kinase 1, alpha 1 (Csnk1a1)	NM_146087	AK078398,AK076264,AK076070	1.82902	-1.07814	4.12535	0.00188748	0.0299491	2.37247e-05
Tera	-1.21028	-0.0911126	-1.52237	0	0	0	1.82743	-6.33552	19.7629	0.00213749	0.538914	6.56772e-12
Q8BN39	-2.45889	-0.313104	#N/A	RIKEN cDNA F830005K03 gene (F830005K03Rik)	NM_001002780	AK089630	1.82701	-3.98392	#N/A	0.00255731	0.201001	#N/A
Klf3	1.15078	0.0287787	0.77057	Kruppel-like factor 3 (basic) (Klf3)	NM_008453	AK036932,AK007959	1.82314	-7.08191	-0.298633	0.00189572	0.864539	0.00162677
Slc25a11	0.974547	-0.0769274	0.801053	solute carrier family 25 (mitochondrial carrier oxoglutarate carrier), member 11 (Slc25a11)	NM_024211	AK009487,AK003957,AK009824	1.81933	-6.69489	-3.151	0.00214855	0.663372	0.032494
Trpv4	0.775823	0.0607611	0.657473	transient receptor potential cation channel, subfamily V, member 4 (Trpv4)	NM_022017	AK083223	1.81574	-6.86463	-2.1782	0.00190246	0.73717	0.00937971
Mthfd2	-1.51438	0.550711	-0.562175	methylenetetrahydrofolate dehydrogenase (NAD dependent), methenyltetrahydrofolate cyclohydrolase (Mthfd2)	NM_008638	AK076019,AK076801	1.81392	-3.98076	-3.53085	0.00190246	0.14738	0.0342795
0	0.879117	0.0329322	0.90458	PREDICTED: hepatitis B virus x associated protein (Hbxap)	XM_133622	0	1.81389	-7.16765	2.31386	0.00190246	0.958951	0.000134595
0	-1.18904	-0.390345	-1.32586	RIKEN cDNA 0610009C03 gene (0610009C03Rik)	NM_025645	AK002371,AK004277	1.8135	-2.42579	13.249	0.00190246	0.0630278	3.64129e-09
Emp2	1.10135	-0.327483	0.525517	epithelial membrane protein 2 (Emp2)	NM_007929	AK077260	1.81161	-3.99646	-3.99487	0.00215894	0.169995	0.0525708
Tnfrsf23	-0.937722	-0.330579	-1.39131	tumor necrosis factor receptor superfamily, member 23 (Tnfrsf23)	NM_024290	0	1.81117	-1.3128	15.3186	0.00190314	0.0338671	4.97947e-10
0	-1.10776	-0.136335	-0.197063	RIKEN cDNA B130055D15 gene (B130055D15Rik)	NM_178113	AK045277	1.80997	-5.73265	-6.75689	0.00215952	0.384832	0.655433
0	-0.716231	-0.0898536	-0.275168	RIKEN cDNA 2600013N14 gene (2600013N14Rik)	NM_152812	AK011203	1.80006	-6.50076	-6.32765	0.00191859	0.592556	0.45253
0	-1.36367	0.157817	#N/A	0	0	0	1.79966	-6.98221	#N/A	0.00252637	0.797352	#N/A
Lig1	-1.69962	-0.377296	-1.46571	ligase I, DNA, ATP-dependent (Lig1)	NM_010715	2610021G07	1.79921	-3.88601	17.7924	0.00191859	0.160201	4.50041e-11
Eef1g	-0.882101	-0.0567748	-0.872315	0	0	AK011087,AK007991,AK081859,AK011951,2410015N08	1.79694	-7.01343	1.64666	0.00191859	0.816506	0.00025604
DP30_MOUSE	-0.851837	-0.096951	-0.640452	0	0	AK011643,AK077902,AK013073,AK003688	1.79681	-6.46216	-2.4353	0.00191859	0.578394	0.0119586
MVP_MOUSE	0.870332	-0.155716	0.720077	major vault protein (Mvp)	NM_080638	AK088046,AK019080	1.79673	-5.6985	-1.17458	0.00191859	0.377555	0.00367239
Oxr1	1.32958	0.139256	1.44413	oxidation resistance 1 (Oxr1)	NM_130885	2210416C20	1.7924	-5.65049	17.0616	0.00218048	0.36781	9.16898e-11
Rcl1	-1.42107	-0.221982	-1.0098	RNA terminal phosphate cyclase-like 1 (Rcl1)	NM_021525	AK077751,AK009709,AK012585	1.79118	-4.08309	4.65801	0.00192685	0.155539	1.4176e-05
Stmn1	-2.14112	-0.317288	-1.65845	PREDICTED: similar to Stathmin 1 (LOC382832)	XM_484659	AK002606,AK012231,AK013302	1.78949	-6.1619	24.8001	0.00192817	0.487742	4.62501e-14
mt-Co3	1.38399	-0.22899	0.556473	0	0	0	1.7866	-5.87583	-3.60508	0.00193165	0.414886	0.0366768
0	-1.1329	-0.400117	-2.01619	transgelin 2 (Tagln2)	NM_178598	0	1.78166	-6.21254	40.0986	0.00193886	0.5022	1.43963e-20
Grp58	0.820391	-0.352744	0.855718	glucose regulated protein (Grp58)	NM_007952	AK088721	1.77989	-4.19431	1.31289	0.00194033	0.165966	0.000353192
0	-1.33722	-0.30856	#N/A	histocompatibility 28 (H28)	NM_031367	0	1.77849	-2.57817	#N/A	0.00255804	0.0682487	#N/A
Pus1	-1.04099	-0.125065	-0.965638	pseudouridine synthase 1 (Pus1)	NM_019700	AK089258	1.77775	-5.65975	3.64279	0.00194249	0.37	3.77142e-05
Lactb2	1.28741	0.407134	1.52165	lactamase, beta 2 (Lactb2)	NM_145381	AK090091	1.77336	-1.28267	19.7371	0.00194415	0.0335015	6.73133e-12
0	0.828953	0.285837	0.433101	0	0	AK003718	1.77251	-5.59502	-5.02587	0.00194415	0.357268	0.13817
0	0.862481	0.241412	0.961318	0	0	AK007604	1.77243	-4.3233	3.54591	0.00194415	0.178598	4.13278e-05
Dbp	1.54412	0.000503183	1.23857	D site albumin promoter binding protein (Dbp)	NM_016974	0	1.77203	-7.179	10.6441	0.00194415	0.999275	4.3779e-08
Tbrg4	-0.990434	-0.0880992	-0.853986	transforming growth factor beta regulated gene 4 (Tbrg4)	NM_134011	1110066M10,AK028966,AK075897	1.76696	-6.45205	1.27844	0.00195167	0.575164	0.000363678
0	-1.34318	0.168667	#N/A	hypothetical protein A630038D02 (A630038D02)	NM_183309	AK041789	1.76495	-5.4476	#N/A	0.00258055	0.327585	#N/A
0	1.36982	-0.136081	0.461095	0	0	AK037123	1.76135	-7.00018	-4.73455	0.00195766	0.808752	0.105474
Ift172	0.857018	-0.244637	0.444934	intraflagellar transport 172 (Ift172)	NM_026298	0	1.76083	-6.54286	-4.90496	0.00195766	0.60673	0.123592
0	1.26904	-0.745322	0.75554	0	0	AK052212	1.75801	-4.28022	-0.56557	0.00196109	0.174465	0.00208782
Q8C9E0	1.49573	0.293013	0.659726	PREDICTED: RIKEN cDNA A630082K20 gene (A630082K20Rik)	XM_145254	AK042327,AK042834	1.75691	-4.24128	-2.14366	0.00223985	0.170205	0.0090657
Trim26	0.984994	-0.199492	0.774047	0	0	0	1.75604	-6.06976	-0.236133	0.00196158	0.462284	0.00153672
Chchd4	-1.10639	0.0724747	-1.03173	0	0	AK010479	1.75535	-6.86581	5.17901	0.00196158	0.737755	8.55015e-06
Ldh1	1.22643	-0.398074	0.774666	lactate dehydrogenase 2, B chain (Ldh2)	NM_008492	AK002257,AK019391	1.75464	-3.9743	-0.224976	0.00196158	0.146913	0.0015215
MET_MOUSE	-0.944055	0.376864	-0.682464	met proto-oncogene (Met)	NM_008591	0	1.75363	-1.15208	-1.7885	0.00196158	0.0312649	0.00652281
0	-1.32913	-0.0712055	#N/A	RIKEN cDNA D830044D21 gene (D830044D21Rik)	NM_177210	AK077973,AK086007	1.75137	-6.5982	#N/A	0.00259382	0.62505	#N/A
0	1.21523	0.368793	0.797608	0	0	AK009640	1.75109	-3.19453	0.194809	0.00196158	0.0952413	0.00102467
Spink5	2.17167	-0.906064	1.0316	PREDICTED: RIKEN cDNA 2310065D10 gene (2310065D10Rik)	XM_283487	AK028727,AK035690	1.74807	1.08243	5.17601	0.00225032	0.00929928	8.57125e-06
Rab32	-1.0989	-0.0984683	-0.606036	RAB32, member RAS oncogene family (Rab32)	NM_026405	AK078874,AK012701,AK088661	1.74797	-6.28026	-2.93454	0.00196558	0.522244	0.019289
Q8BVK3	1.45943	0.0394588	1.24345	PREDICTED: RIKEN cDNA 5730445F03 gene (5730445F03Rik)	XM_130172	AK077912,AK077550	1.74779	-7.08549	10.7849	0.00225032	0.867535	3.81232e-08
Doc2b	-1.3306	0.192758	-0.24682	double C2, beta (Doc2b)	NM_007873	0	1.7422	-5.4251	-6.51233	0.00260946	0.323154	0.713813
Strap	-1.01975	-0.0719796	-1.29556	serine/threonine kinase receptor associated protein (Strap)	NM_011499	AK075804,AK077504	1.74173	-6.69038	12.3247	0.00196937	0.661743	8.71143e-09
Snrpd3	-0.747032	-0.205047	-0.88893	small nuclear ribonucleoprotein D3 (Snrpd3)	NM_026095	AK019453,8430422N14,AK005341,AK006692	1.74133	-3.62503	1.98721	0.00196937	0.121504	0.000185067
Q80U74	-1.12608	-0.154237	-1.31486	0	0	0	1.74102	-6.21331	12.9109	0.00196937	0.5022	4.99338e-09
0	0.846047	0.481793	1.30158	0	0	AK014094	1.74025	-1.39729	12.5068	0.00196937	0.0352766	7.34541e-09
0	-1.38246	-0.123167	#N/A	0	0	AK046635	1.73972	-6.83586	#N/A	0.00261006	0.723364	#N/A
Oprs1	-0.957672	0.121116	-0.420491	opioid receptor, sigma 1 (Oprs1)	NM_011014	AK002718	1.73516	-6.41082	-5.15114	0.00197703	0.562115	0.15508
Phkb	1.41009	0.0969249	0.744862	phosphorylase kinase beta (Phkb)	NM_199446	AK078940	1.73277	-6.41103	-0.752031	0.00197972	0.562156	0.0024829
Ctns	2.13247	0.799144	1.88005	cystinosis, nephropathic (Ctns)	NM_031251	AK078511,AK085517,AK079295	1.73007	0.367664	33.9254	0.00198161	0.0140936	5.89672e-18
0	1.24051	0.268228	1.31626	RIKEN cDNA 2610207I16 gene (2610207I16Rik)	NM_024255	AK011910,AK085899	1.72976	-5.36119	12.9538	0.00198161	0.313411	4.81136e-09
Stoml2	-0.80927	-0.531057	-0.856231	stomatin (Epb7.2)-like 2 (Stoml2)	NM_023231	AK002793	1.72894	-3.13447	1.32312	0.00198161	0.0921589	0.000349555
Polq	-1.2371	#N/A	-1.38851	polymerase (DNA directed), theta (Polq)	NM_029977	0	1.72872	#N/A	15.2283	0.00227462	#N/A	5.41841e-10
Scp2	0.879382	-0.0419588	0.910544	sterol carrier protein 2, liver (Scp2)	NM_011327	AK004860	1.72454	-7.10264	2.43986	0.00198806	0.881125	0.000118993
Rpp30	-0.787851	0.138744	-0.522652	ribonuclease P/MRP 30 subunit (human) (Rpp30)	NM_019428	AK004137	1.72042	-6.81131	-4.02983	0.00199299	0.712309	0.0542555
0	-1.05446	-0.374822	-1.06024	0	0	0	1.71874	-3.41244	-0.35879	0.00228879	0.148954	0.00229629
0	-1.394	-0.10492	#N/A	0	0	0	1.71803	-5.96541	#N/A	0.00264265	0.435006	#N/A
0	-1.41702	0.22509	-1.99502	0	0	0	1.71733	-4.58758	39.1102	0.00199601	0.205958	3.85569e-20
Ube4a	0.890329	0.112486	0.831092	ubiquitination factor E4A, UFD2 homolog (S. cerevisiae) (Ube4a)	NM_145400	0	1.71568	-5.88883	0.829463	0.00199601	0.417768	0.000557833
Fhl2	-1.49082	-0.660451	-2.36112	four and a half LIM domains 2 (Fhl2)	NM_010212	AK052936	1.71561	3.0132	57.67	0.00199601	0.00370526	4.20319e-28
0	0.940734	-0.502463	#N/A	centrin 4 (Cetn4)	NM_145825	AK078275	1.71536	-2.34122	#N/A	0.00229188	0.0846065	#N/A
H2-Ke2	-0.924562	0.376218	-0.76389	H2-K region expressed gene 2 (H2-Ke2)	NM_010385	AK010679,AK076015	1.71321	-6.5223	-0.417917	0.00199877	0.600102	0.00181852
Mgrn1	0.935232	0.0670414	1.13689	0	0	AK034100	1.71184	-6.68928	7.83309	0.00199958	0.661158	6.57174e-07
Enpp1	2.14773	0.907558	2.27828	ectonucleotide pyrophosphatase/phosphodiesterase 1 (Enpp1)	NM_008813	AK041894	1.71008	-0.486948	53.1973	0.00200114	0.0220832	3.40823e-26
Kifc1	-1.51141	-0.20231	-1.52664	0	0	0	1.70857	-5.12185	19.9142	0.00200223	0.274037	5.66533e-12
0	1.00943	-0.242629	0.68304	0	0	0	1.70667	-2.98889	-1.77935	0.00230211	0.08508	0.00647077
Flot1	0.75074	-0.0220042	-0.461445	flotillin 1 (Flot1)	NM_008027	1300012P14	1.70491	-7.16592	-5.63253	0.00200562	0.955026	0.327829
Cd9	0.805709	0.112926	-0.134168	CD9 antigen (Cd9)	NM_007657	AK012793,AK002251	1.70116	-6.74022	-6.76074	0.00200918	0.681062	0.893831
Cat	1.10313	-0.257127	0.793197	0	0	AK075853,AK088168	1.69438	-6.24814	0.113152	0.00201849	0.512375	0.00110385
Tomm20	-0.880332	-0.16504	-0.988512	translocase of outer mitochondrial membrane 20 homolog (yeast) (Tomm20)	NM_024214	AK002902,1810060K07	1.69255	-5.62499	4.16299	0.0020202	0.402512	2.29106e-05
Gpr126	1.00638	0.751894	1.08216	G protein-coupled receptor 126 (Gpr126)	NM_001002268	0	1.69245	-1.71594	6.41959	0.00232209	0.0421266	2.56445e-06
Hmgb1	-0.813815	-0.0986463	-1.50797	PREDICTED: similar to High mobility group protein 1 (HMG-1) (Amphoterin) (Heparin-binding protein p30) (LOC433238)	XM_484795	0	1.69091	-7.00696	19.2547	0.00202157	0.812715	1.07482e-11
0	0.750468	-0.0167941	-0.0603852	0	0	AK033259	1.68516	-7.16601	-7.16639	0.00202722	0.955085	0.945221
Tubb5	-1.37444	0.00265147	#N/A	tubulin, beta 5 (Tubb5)	NM_011655	2610524M24,6720430J02,AK012365,AK011765,AK011263,AK051393,AK013283,AK017806,AK012350,AK076196,AK083327,AK051164,AK010960	1.68116	-7.17838	#N/A	0.00269245	0.991199	#N/A
Pwp2h	-1.12192	-0.193644	-1.01036	0	0	0	1.67757	-5.19978	4.67116	0.00234377	0.320412	1.39917e-05
Bnip3l	1.11619	0.203492	0.96367	BCL2/adenovirus E1B 19kDa-interacting protein 3-like (Bnip3l)	NM_009761	AK004667	1.67739	-5.05792	3.5986	0.0020398	0.264509	3.93208e-05
0	-1.08224	-0.293458	-0.615683	tubulin, alpha 1 (Tuba1)	NM_011653	0	1.67447	-5.03015	-2.79739	0.00234693	0.260673	0.0169437
0	0.909831	0.120956	1.19624	0	0	0	1.67374	-7.1355	9.44458	0.00204155	0.91469	1.3961e-07
Nol5a	-1.62245	-0.0249618	-1.72464	nucleolar protein 5A (Nol5a)	NM_024193,XM_357943	AK011744,AK030730,AK077795,AK009799,AK037405	1.67365	-7.16367	27.4059	0.00204155	0.951917	3.624e-15
Dusp8	-0.873488	0.142577	-0.746955	dual specificity phosphatase 8 (Dusp8)	NM_008748	0	1.67167	-5.00659	-0.715682	0.00204223	0.256862	0.00240206
Taf9	-0.887127	-0.169873	-0.590294	TAF9 RNA polymerase II, TATA box binding protein (TBP)-associated factor (Taf9)	NM_027139	AK009322	1.67087	-5.44834	-3.15372	0.00204223	0.327684	0.0238059
Gclm	-0.751668	0.021859	-0.643262	glutamate-cysteine ligase , modifier subunit (Gclm)	NM_008129	AK028236	1.66857	-7.12223	-2.39332	0.00204488	0.900066	0.0114814
0	-0.890009	-0.205072	-1.28668	PREDICTED: similar to hypothetical protein FLJ20729 (LOC229937)	XM_131228	AK010555	1.66727	-4.85806	12.058	0.00204563	0.237493	1.1252e-08
0	-1.13233	-0.119124	-2.65533	a disintegrin and metalloproteinase domain 12 (meltrin alpha) (Adam12)	NM_007400	0	1.66617	-6.16645	33.9433	0.00204597	0.613703	6.53598e-18
0	1.89556	-0.27314	1.34775	0	0	AK013062	1.66533	-4.50667	13.93	0.00271683	0.197066	1.90196e-09
Copg2	0.80652	-0.284659	0.448144	coatomer protein complex, subunit gamma 2 (Copg2)	NM_017478	AK088492	1.66066	-2.19629	-4.8716	0.00205131	0.0554906	0.119943
0	0.976866	0.272049	0.660243	RIKEN cDNA C230093N12 gene (C230093N12Rik)	NM_153560	AK049032	1.65278	-2.49771	-2.13573	0.00206475	0.0655699	0.0090012
Stip1	-0.733955	-0.0484127	-0.844037	stress-induced phosphoprotein 1 (Stip1)	NM_016737	AK088494,AK075988	1.65109	-7.06602	1.08182	0.00206626	0.851565	0.000438951
0	-1.83968	-0.378638	-1.22133	0	0	0	1.6494	-3.41362	10.1505	0.00206778	0.124655	7.02905e-08
0	-1.03961	-0.13963	-1.36633	PREDICTED: prefoldin 4 (Pfdn4)	XM_355370	0610025M10	1.6465	-5.81218	14.5172	0.00207165	0.401643	1.0759e-09
0	1.62233	0.128219	-0.0240734	expressed sequence AI987712 (AI987712)	NM_178921	AK087727,AK054336,AK083198,AK085655	1.6422	-6.19086	-6.86157	0.00274878	0.49571	0.985442
DIMH_MOUSE	-0.949605	-0.0889947	-1.09916	RIKEN cDNA 1500031M22 gene (1500031M22Rik)	NM_025447	AK015145,1500031M22,AK078186,AK011544,AK007759,AK078401	1.64126	-6.53456	0.127622	0.00207848	0.604093	0.00145809
Ris2	-1.66967	-0.525928	-2.13162	retroviral integration site 2 (Ris2)	NM_026014	AK076527,AK083015,AK049163,AK012041,AK017609,AK028287,AK021216	1.64118	-3.30184	45.6706	0.00207848	0.116952	5.77687e-23
0	1.04097	0.158558	0.756401	RIKEN cDNA 1110007A06 gene (1110007A06Rik)	NM_024288	AK083326,AK087966,AK088356	1.63708	-5.13473	-0.55042	0.00208293	0.276077	0.00205654
Olfm3	-1.39623	0.000887934	#N/A	olfactomedin 3 (Olfm3), transcript variant B	NM_153157	0	1.63631	-7.17891	#N/A	0.00275948	0.99669	#N/A
0	1.07603	-0.125976	0.767431	cDNA sequence BC011487 (BC011487)	NM_146174	0	1.63516	-6.38046	-0.354827	0.0020843	0.552442	0.00171313
0	-1.1665	-0.218106	-1.37642	0	0	AK043166	1.63457	-6.00005	14.8392	0.0020843	0.443391	7.89463e-10
Fkbp3	-0.797406	0.122019	-0.897127	FK506 binding protein 3 (Fkbp3)	NM_013902	AK012346	1.63051	-6.47501	2.15759	0.00208934	0.583048	0.000156147
Cks1	-1.8574	-0.213679	-1.39109	CDC28 protein kinase 1b (Cks1b)	NM_016904	AK019429,AK004101,AK011314,AK011782	1.63019	-4.70507	15.3117	0.00208934	0.218756	5.00139e-10
0	0.829597	-0.0276394	0.770697	cDNA sequence BC019206 (BC019206)	NM_183426	0	1.62796	-7.08686	-0.296361	0.00209195	0.86866	0.00162394
0	-1.29708	-0.308962	-0.945738	RIKEN cDNA B130055D15 gene (B130055D15Rik)	NM_178113	AK014555	1.62657	-3.96129	3.20015	0.00277207	0.145846	5.74686e-05
Ggh	0.710574	0.763516	0.0856911	gamma-glutamyl hydrolase (Ggh)	NM_010281	1810073C12,AK089996	1.62513	-1.02892	-7.12337	0.00209574	0.0292163	0.908194
Trim8	0.758982	0.442353	0.841833	tripartite motif protein 8 (Trim8)	NM_053100	AK079847,AK052763	1.62307	-1.31141	1.03858	0.00209802	0.033866	0.000457201
Kif18a	-0.923237	-0.235135	-0.987501	kinesin family member 18A (Kif18a)	NM_139303	AK044795,AK049197	1.62214	-5.38178	4.13973	0.00241802	0.40814	2.34458e-05
Trp63	1.01605	-1.21034	-0.240523	transformation related protein 63 (Trp63)	NM_011641	0	1.61736	6.04544	-6.53557	0.00210446	0.00105937	0.540996
Q80V22	-0.963279	-0.25054	-0.700147	PREDICTED: RIKEN cDNA 3830408P06 gene (3830408P06Rik)	XM_125867	AK047081,AK014430	1.61621	-4.26448	-1.50398	0.00210446	0.172773	0.00499877
G3bp	-0.949798	-0.339796	-1.3163	Ras-GTPase-activating protein SH3-domain binding protein (G3bp)	NM_013716	0	1.61417	-2.14104	12.9551	0.00210667	0.0537741	4.81058e-09
Odc	-1.21507	0.183571	-1.14869	ornithine decarboxylase, structural 1 (Odc1)	NM_013614	AK077679	1.61329	-4.38866	8.14701	0.00210667	0.183873	4.82066e-07
0	0.691306	0.28404	0.7816	RIKEN cDNA 2310005N03 gene (2310005N03Rik)	NM_025511	AK009178	1.61076	-3.07597	-0.0993876	0.00210992	0.0893705	0.00134944
Q99KT8	-0.879706	0.104428	-0.864938	0	0	0	1.60349	-6.99393	1.49751	0.00211902	0.804935	0.000296045
Q8K303	0.845041	0.177203	0.833618	PREDICTED: RIKEN cDNA 2010300C02 gene (2010300C02Rik)	XM_129808	AK008485	1.6006	-5.67893	0.87841	0.00212299	0.373449	0.000532488
Mast2	-0.84369	0.324265	-0.648205	microtubule associated serine/threonine kinase 2 (Mast2)	NM_008641	AK004728	1.5976	-2.67286	-2.31903	0.00212719	0.0720865	0.0106693
Uchl5	-0.993841	0.401622	-1.28736	ubiquitin carboxyl-terminal esterase L5 (Uchl5)	NM_019562	AK007860,AK011117,AK017925	1.59577	-2.26461	12.0782	0.00212729	0.0579244	1.10486e-08
Jtv1	-1.28093	0.163641	-0.94842	JTV1 gene (Jtv1)	NM_146165	0	1.5936	-6.347	3.25927	0.00212936	0.542492	5.44451e-05
Nr1h5	-1.34786	0.301131	#N/A	nuclear receptor subfamily 1, group H, member 5 (Nr1h5), transcript variant 1	NM_198658	0	1.59235	-5.80531	#N/A	0.00282463	0.399977	#N/A
Golga4	0.725299	0.195617	0.867806	golgi autoantigen, golgin subfamily a, 4 (Golga4)	NM_018748	0	1.59149	-3.9675	1.55535	0.00213052	0.146503	0.000280398
Irx1	1.22735	0.491006	1.31572	Iroquois related homeobox 1 (Drosophila) (Irx1)	NM_010573	0	1.59048	-4.90242	12.9373	0.00213076	0.243594	4.8824e-09
Control stringency: 60% identity to oligo M400010795	-1.70744	-0.0179027	#N/A	0	0	0	1.58731	-7.1618	#N/A	0.0028346	0.949146	#N/A
Rbbp9	0.850517	-0.287626	0.527265	0	0	AK076944	1.58679	-2.94072	-3.97346	0.00213559	0.0829883	0.0515452
0	0.764655	0.46905	1.45326	glycosyltransferase 25 domain containing 1 (Glt25d1)	NM_146211	0	1.5855	-0.0577752	17.3695	0.00213559	0.0172707	6.80206e-11
Ctdsp2	0.800162	-0.18826	0.427607	CTD (carboxy-terminal domain, RNA polymerase II, polypeptide A) small phosphatase 2 (Ctdsp2)	NM_146012	AK049271	1.58541	-4.38624	-5.0809	0.00213559	0.183694	0.145224
Gne	1.03238	0.0801152	0.54194	glucosamine (Gne)	NM_015828	AK033691,AK033507,AK010070	1.5816	-6.59211	-3.79085	0.00213794	0.622571	0.0436486
Psmd2	-0.814856	-0.0510322	-0.375864	proteasome (prosome, macropain) 26S subunit, non-ATPase, 2 (Psmd2)	NM_134101	AK020524	1.58159	-6.88811	-5.56473	0.00213794	0.748016	0.226856
Mycbp	-0.755029	0.428157	-0.241329	0	0	AK077633,AK077762	1.57181	-1.45517	-6.53105	0.00215229	0.0364858	0.538634
H2afx	-1.36459	-0.331493	-1.02294	H2A histone family, member X (H2afx)	NM_010436	AK088040	1.5704	-3.35101	-0.808558	0.00249263	0.103731	0.00349047
Gnb4	-0.959053	-0.29085	-0.682023	guanine nucleotide binding protein, beta 4 (Gnb4)	NM_013531	AK036816	1.56665	-5.3619	-1.7955	0.00249955	0.350584	0.00656625
Gpr112	-2.31375	#N/A	#N/A	PREDICTED: gene model 367, (NCBI) (Gm367)	XM_141802	0	1.56562	#N/A	#N/A	0.00304386	#N/A	#N/A
0	1.26428	-1.07175	0.482743	expressed sequence AI646023 (AI646023)	NM_198860	0	1.5652	3.36581	-4.49678	0.00215952	0.00315408	0.084242
0	-1.58795	0.192121	-1.34531	PREDICTED: similar to Ornithine decarboxylase (ODC) (LOC278105)	XM_204369	0	1.56472	-6.09232	13.8538	0.00215952	0.46894	2.04414e-09
0	-1.48731	0.242268	-1.50559	0	0	0	1.56202	-4.44358	19.1715	0.00216034	0.190336	1.16446e-11
Ihpk1	0.929685	0.0172407	0.790848	inositol hexaphosphate kinase 1 (Ihpk1)	NM_013785	AK088872	1.56183	-7.139	0.0698467	0.00216034	0.918892	0.00115122
0	-1.28459	0.140993	-1.09504	0	0	0	1.56169	-6.2232	6.74613	0.00216034	0.557002	1.88298e-06
Gclc	-1.09073	0.13554	-1.06659	glutamate-cysteine ligase, catalytic subunit (Gclc)	NM_010295	0	1.55711	-6.44697	6.03034	0.00216787	0.573883	3.7271e-06
0	-2.30884	-0.174245	#N/A	0	0	AK084297,AK084174	1.55639	-5.47543	#N/A	0.00305074	0.372227	#N/A
0	-1.0866	0.0525644	-1.47134	0	0	AK012721	1.5548	-7.01348	5.66469	0.00217078	0.816539	6.97895e-06
Myl6	0.713782	-0.150479	0.181719	0	0	0	1.55373	-5.66394	-6.82453	0.00217118	0.370754	0.696387
0	-1.37076	-0.211159	#N/A	gamma-aminobutyric acid (GABA-A) transporter 4 (Gabt4)	NM_172890	AK053078	1.55236	-5.68664	#N/A	0.00288888	0.588426	#N/A
0	1.52393	-0.0222569	0.440999	RIKEN cDNA 9330120H11 gene (9330120H11Rik)	NM_177029	AK085081,AK033939	1.55085	-7.16845	-4.94553	0.00252105	0.960196	0.12827
0	2.27351	-0.536119	0.731557	RIKEN cDNA 1010001D01 gene (1010001D01Rik)	NM_133186	AK028961,AK003108,AK078769	1.54742	-0.946771	-0.980628	0.0021805	0.0279968	0.00306252
CND1_MOUSE	-1.74247	-0.611635	-1.46766	RIKEN cDNA 2810406C15 gene (2810406C15Rik)	NM_146171	AK019259	1.54595	0.314566	17.859	0.00218171	0.0145469	4.21714e-11
0	-0.897453	-0.0392319	-0.876743	PREDICTED: similar to chaperonin containing TCP1, subunit 3 (gamma) (LOC230185)	XM_143763	0	1.54349	-6.94846	1.73678	0.00218498	0.873443	0.000234829
Pmf1	-1.67048	-0.276316	-1.01226	polyamine-modulated factor 1 (Pmf1)	NM_025928	AK078308,AK013787,AK012113,AK011174	1.52414	-3.12107	4.71605	0.00221845	0.0915332	1.34028e-05
Q811H4	0.7581	0.287967	1.565	PREDICTED: RIKEN cDNA B230307C21 gene (B230307C21Rik)	XM_125775	0	1.52381	-4.11497	21.2945	0.00221845	0.158626	1.45196e-12
Cox7a2l	0.785824	-0.117102	0.639773	0	0	0	1.5238	-6.37597	-2.44542	0.00221845	0.551183	0.0120674
Negative control:Arabidopsis	-1.45846	0.390507	#N/A	0	0	0	1.51787	-6.70936	#N/A	0.00294345	0.669175	#N/A
0	0.717426	0.149565	1.17103	0	0	AK007895,AK082166,AK004512	1.51182	-6.93525	8.74991	0.00223985	0.770923	2.70281e-07
Rab5b	1.00448	0.294886	1.04438	RAB5B, member RAS oncogene family (Rab5b)	NM_011229,NM_177411	AK083034,AK081251	1.50901	-3.18803	5.48479	0.00224393	0.0949913	6.34786e-06
Lmna	-0.780701	-0.731681	-1.43703	lamin A (Lmna), transcript variant 1	NM_001002011,NM_019390	AK004619,AK046430,AK003174	1.50749	-0.576999	16.8234	0.0022453	0.0231205	1.15467e-10
0	-0.994436	-0.0252183	-1.03069	RIKEN cDNA 2610029K21 gene (2610029K21Rik)	NM_025663	AK017310,AK018306,AK011617	1.50733	-7.12277	5.15422	0.0025831	0.900523	8.74479e-06
0	-1.02268	-0.0927528	-1.22251	cell division cycle associated 2 (Cdca2)	NM_175384	AK031313	1.49955	-6.40667	1.78505	0.00225616	0.560524	0.000298587
Rps24	-1.3718	-0.253756	-1.32796	ribosomal protein S24 (Rps24), transcript variant 1	NM_011297,NM_207634,NM_207635	AK049387,AK010856	1.49802	-4.61839	13.3139	0.00225616	0.209433	3.42684e-09
0	1.27953	-0.43222	0.69454	similar to Cadherin EGF LAG seven-pass G-type receptor 2 precursor (Flamingo 1) (mFmi1) (LOC433671)	NM_001004177	AK079061	1.49718	-3.24316	-1.59497	0.00225616	0.0977199	0.00543775
Exo1	-2.02797	-0.238819	-1.59146	exonuclease 1 (Exo1)	NM_012012	AK028728	1.49363	-5.34802	22.2666	0.00225866	0.311312	5.62535e-13
0	-0.774546	0.232245	-0.662057	RIKEN cDNA E430028B21 gene (E430028B21Rik)	NM_178668	AK082947,AK051991,AK088843	1.49342	-5.52269	-2.1078	0.00225866	0.342252	0.00877913
0	0.929356	0.115166	0.0884716	SRY-box containing gene 4 (Sox4)	NM_009238	AK028989,AK053840	1.48926	-6.91182	-7.11773	0.00226565	0.759089	0.905481
Nrp	-0.84525	-0.520199	-1.33604	neuropilin 1 (Nrp1)	NM_008737	AK082992	1.47921	1.25486	13.5645	0.00228343	0.00840165	2.6909e-09
Ccnb1	-1.48951	-0.00435932	0.0169344	cyclin B1 (Ccnb1)	NM_172301	AK088816	1.47705	-6.83434	-6.86327	0.00228463	0.989943	0.98944
Zfp367	-1.18838	0.390737	-0.917156	0	0	AK041361,AK041331,AK085094	1.47693	-2.42493	2.58048	0.00228463	0.0734061	0.000103555
0	0.69357	-0.0884637	#N/A	PREDICTED: similar to olfactomedin 4 precursor; differentially expressed in hematopoietic lineages (LOC380924)	XM_354831	0	1.47228	-6.28753	#N/A	0.00229094	0.524175	#N/A
Ppil1	-1.47679	-0.364526	-1.18461	peptidylprolyl isomerase (cyclophilin)-like 1 (Ppil1)	NM_026845	AK004331	1.47014	-3.21662	9.1224	0.00229188	0.0964743	1.90268e-07
0	0.890873	-0.267792	0.499841	RIKEN cDNA 3110050N22 gene (3110050N22Rik)	NM_173181	AK083941,AK085187,AK014202	1.46519	-3.08643	-4.30126	0.00230069	0.089621	0.0700604
0	-1.45352	-0.0913687	#N/A	vomeronasal 2, receptor, 15 (V2r15)	NM_009490	0	1.46481	-6.23344	#N/A	0.00304386	0.508201	#N/A
0	0.759567	-0.102244	0.463319	RIKEN cDNA 1500016L11 gene (1500016L11Rik)	NM_026885	AK005267	1.46258	-6.69612	-4.71063	0.00230211	0.663802	0.102996
0	-0.710036	-0.046467	-0.983859	0	0	0	1.45896	-6.98177	4.05619	0.00230682	0.797026	2.53667e-05
0	-1.2766	-0.163542	#N/A	metallothionein 3 (Mt3)	NM_013603	0	1.45512	-5.06389	#N/A	0.00305074	0.265314	#N/A
Za20d2	1.22057	0.211586	1.43542	zinc finger, A20 domain containing 2 (Za20d2)	NM_009551	AK076397	1.45207	-5.59307	16.7699	0.00231807	0.35694	1.21613e-10
0	-1.45111	0.00175729	-1.74507	DEP domain containing 1B (Depdc1b)	NM_178683	AK043283,AK083480,AK077676,AK036550	1.45095	-7.03584	10.7604	0.00305328	0.994522	4.99236e-08
Ipo9	-0.81134	-0.221302	-1.10073	PREDICTED: importin 9 (Ipo9)	XM_129442	0	1.45064	-3.28011	6.89143	0.00231933	0.099737	1.63155e-06
0	-1.34408	-0.114773	#N/A	0	0	AK030024	1.44931	-6.36383	#N/A	0.00305613	0.684293	#N/A
Hn1	-0.931866	-0.280723	-0.952131	hematological and neurological expressed sequence 1 (Hn1)	NM_008258	AK014212,AK004909,AK013122,AK010057	1.44836	-4.12419	3.34133	0.00232209	0.159564	5.03577e-05
Gp2	-1.32526	-0.08525	#N/A	glycoprotein 2 (zymogen granule membrane) (Gp2)	NM_025989	AK009466,AK009558,AK009661	1.44664	-6.38919	#N/A	0.0030601	0.554929	#N/A
Lzts2	0.844291	0.341814	1.29862	leucine zipper, putative tumor suppressor 2 (Lzts2)	NM_145503	AK081367	1.44338	-2.10914	12.4171	0.00232779	0.0528452	7.99256e-09
0	1.9259	0.506173	2.39068	RIKEN cDNA 1200006F02 gene (1200006F02Rik)	NM_027872	AK004609	1.44102	-4.17041	59.3046	0.00266511	0.164031	8.33194e-29
Mki67ip	-0.978401	-0.0337825	-0.948005	Mki67 (FHA domain) interacting nucleolar phosphoprotein (Mki67ip)	NM_026472	AK077770,AK081486,AK009440	1.44101	-7.09215	3.2501	0.0023296	0.872148	5.49082e-05
PPHL_MOUSE	-0.829833	-0.140119	-0.734044	periphilin 1 (Pphln1), transcript variant 2	NM_175363	AK081606	1.44086	-5.25501	-0.938215	0.0023296	0.295084	0.00295032
Tubb5	-0.880477	-0.425451	0.481223	tubulin, beta 5 (Tubb5)	NM_011655	2610524M24,6720430J02,AK012365,AK011765,AK011263,AK051393,AK013283,AK017806,AK012350,AK076196,AK083327,AK051164,AK010960	1.4404	-4.37943	-5.52462	0.00266511	0.183273	0.296659
Lmnb2	-1.51513	-0.204642	#N/A	lamin B2 (Lmnb2)	NM_010722	0	1.43761	-5.21236	#N/A	0.00307503	0.374986	#N/A
0	-1.33965	0.00349446	#N/A	0	0	0	1.43479	-7.17815	#N/A	0.00307967	0.989925	#N/A
0	-1.18215	-0.270864	-1.12199	cDNA sequence BC057552 (BC057552)	NM_172502	AK032982	1.42651	-2.86524	7.44132	0.00235002	0.0796811	9.56849e-07
0	0.921902	0.25384	1.27064	PREDICTED: RIKEN cDNA D330001F17 gene (D330001F17Rik)	XM_283282	AK090131	1.42339	-3.78211	11.5804	0.00235504	0.132625	1.77432e-08
Csda	-0.882872	-0.052543	-0.707819	cold shock domain protein A (Csda)	NM_011733,NM_139117	AK003145	1.42171	-6.96496	-1.37826	0.00235691	0.787547	0.00444621
0	1.82054	-0.0393695	1.0906	RIKEN cDNA 4632423N09 gene (4632423N09Rik)	NM_134030	AK028535	1.42009	-7.09281	6.63316	0.00235695	0.872565	2.09848e-06
Slc6a8	0.978524	-0.0112117	0.966824	solute carrier family 6 (neurotransmitter transporter, creatine), member 8 (Slc6a8)	NM_133987	0	1.42002	-7.17443	3.66947	0.00235695	0.974364	3.68497e-05
Isgf3g	1.71603	-0.673938	0.558552	interferon dependent positive acting transcription factor 3 gamma (Isgf3g)	NM_008394	AK043697	1.4156	-0.828649	-3.57811	0.00236486	0.0262561	0.0357608
0	-0.714383	0.111235	-0.362243	RIKEN cDNA 2900070E19 gene (2900070E19Rik)	NM_028419	AK050883,AK009158,AK013761	1.41331	-6.53588	-5.68173	0.0023681	0.604447	0.251534
Tpcn1	1.1481	0.174048	1.13334	two pore channel 1 (Tpcn1)	NM_145853	0	1.4133	-6.37819	7.73923	0.00270529	0.551909	7.20146e-07
Olfr808	-1.3849	0.23174	#N/A	olfactory receptor 808 (Olfr808)	NM_146928	0	1.41263	-4.27351	#N/A	0.00312571	0.197207	#N/A
Kif14	-1.28538	-0.205611	-1.52975	PREDICTED: kinesin family member 14 (Kif14)	XM_355234	0	1.41109	-5.19552	6.67929	0.00237116	0.372063	2.5915e-06
Tgm2	0.897693	-0.244142	0.830829	transglutaminase 2, C polypeptide (Tgm2)	NM_009373	AK080224,AK086001,AK089481,AK080593,AK052912	1.4097	-5.58658	0.82439	0.00271254	0.452172	0.000560592
0	0.701416	-0.126417	0.555181	coatomer protein complex, subunit gamma 2 (Copg2)	NM_017478	AK088492,AK079599	1.4043	-6.99029	-3.6218	0.00238023	0.802774	0.0372428
Sfrs2	-0.722851	0.0798845	-0.685586	splicing factor, arginine/serine-rich 2 (SC-35) (Sfrs2)	NM_011358	AK076448,AK086103,2810024C15,AK088042	1.40398	-6.40401	-1.7388	0.00238023	0.559737	0.00622613
Ifrd1	-0.940828	0.365239	-0.507701	interferon-related developmental regulator 1 (Ifrd1)	NM_013562	AK078888	1.40369	-1.47407	-4.20909	0.00238023	0.0367439	0.0642658
0	-1.249	0.111914	#N/A	PREDICTED: similar to hypothetical protein (LOC245027)	XM_147082	0	1.40192	-6.03494	#N/A	0.00314662	0.502247	#N/A
0	-1.1237	1.25607	-0.0942425	PREDICTED: similar to phospholipid scramblase 1 (LOC433328)	XM_484886	0	1.40074	2.84723	-7.10546	0.00238496	0.00401031	0.895284
0	1.28789	0.33676	0.51955	0	0	AK031532	1.39939	-3.10404	-5.30262	0.00314968	0.0905759	0.242056
Mtmr3	0.945337	0.125445	0.843257	myotubularin related protein 3 (Mtmr3)	NM_028860	AK007036	1.39778	-5.68636	1.06651	0.00238914	0.374909	0.000445098
Bysl	-1.25756	-0.0327317	-0.986854	bystin-like (Bysl)	NM_016859	AK032993,AK019239,AK013468,AK051704,AK049195,AK083033,2310010G19	1.39721	-7.03791	4.12487	0.00238914	0.833076	2.37247e-05
Olfr1130	-1.34349	0.113648	#N/A	olfactory receptor 1130 (Olfr1130)	NM_146838	0	1.3946	-6.29352	#N/A	0.00315692	0.578715	#N/A
Cd109	-0.820663	-0.451064	-1.25268	CD109 antigen (Cd109)	NM_153098	AK029247,AK036799	1.3944	0.542013	11.053	0.00239229	0.0127268	2.95028e-08
Rdh9	-1.33611	0.0948299	#N/A	retinol dehydrogenase 9 (Rdh9)	NM_153133	0	1.39307	-6.20602	#N/A	0.00315786	0.500411	#N/A
0	1.74532	1.62965	2.49413	cDNA sequence BC022765 (BC022765)	NM_146026	AK077279	1.39298	7.16739	65.1855	0.00315786	0.000756129	2.52992e-31
0	1.0546	1.14517	0.99723	0	0	AK011516,AK005407	1.3916	3.09989	4.36446	0.00239466	0.0035485	1.88991e-05
Madd	0.731599	0.0324704	0.672557	MAP-kinase activating death domain (Madd)	NM_145527	0	1.39143	-6.47109	-1.94472	0.00239466	0.945574	0.0075413
0	1.38525	0.27036	1.24882	sortilin 1 (Sort1)	NM_019972	AK013673	1.39003	-5.10741	2.16146	0.00316099	0.272088	0.000207034
CGE2_MOUSE	-1.71587	-0.0695265	-2.69162	cyclin E2 (Ccne2)	NM_009830	AK011883,AK037791,AK031116,AK010929	1.3836	-6.76217	77.1042	0.00274878	0.888955	2.06216e-36
Tde1	1.23489	1.26671	1.39731	tumor differentially expressed 1 (Tde1)	NM_012032	1200017E24,AK031101	1.38265	2.82686	15.5136	0.00241258	0.00401538	4.14544e-10
0	0.689745	-0.131363	0.252444	histocompatibility 2, D region locus 1 (H2-D1)	NM_010380	0	1.38009	-6.77135	-6.46718	0.00241534	0.695172	0.509351
Rsn	1.1182	-0.0413931	0.844731	restin (Reed-Steinberg cell-expressed intermediate filament-associated protein) (Rsn)	NM_019765	AK014540,AK029945	1.37977	-7.00264	1.09547	0.00241534	0.810147	0.000433458
Casp1	1.17588	-0.43175	1.34107	caspase 1 (Casp1)	NM_009807	0	1.37807	-4.08979	13.7212	0.00241733	0.156292	2.31615e-09
Trps1	2.48052	-0.0174894	0.957436	0	0	0	1.37352	-7.1604	-1.55938	0.00276392	0.946796	0.00706205
0	2.21433	-0.220152	#N/A	0	0	AK036290	1.37305	-4.73839	#N/A	0.00347245	0.250559	#N/A
Fbxo10	0.72154	-0.112397	0.78554	PREDICTED: F-box only protein 10 (Fbxo10)	XM_194139	0	1.36788	-6.26598	-0.0275445	0.00243112	0.518007	0.00126207
Ssbp2	0.690667	-0.171037	0.437131	single-stranded DNA binding protein 2 (Ssbp2)	NM_024186	AK013177,AK010220	1.36546	-5.94304	-4.98506	0.0024329	0.42969	0.133004
Itpkb	1.03548	0.532127	1.6292	PREDICTED: inositol 1,4,5-trisphosphate 3-kinase B (Itpkb)	XM_205854	AK053759	1.36001	-4.2237	23.6809	0.00278309	0.168402	1.40524e-13
0	1.35621	-1.60893	-0.647723	procollagen, type XVII, alpha 1 (Col17a1)	NM_007732	0	1.35684	7.19501	-2.3263	0.00244887	0.000756129	0.0107449
C77032	-1.04376	0.235052	-1.10208	EST C77032 (C77032), transcript variant 1	NM_153547,NM_178846	AK077523	1.35593	-4.15599	6.92605	0.00244907	0.162758	1.57866e-06
Control: E. coli	-1.30744	0.268186	#N/A	0	0	0	1.35085	-6.54202	#N/A	0.0032318	0.666635	#N/A
Plec1	0.826427	-0.439412	0.368709	0	0	AK028373,AK035309,AK046755	1.34881	-1.53961	-5.62673	0.00246359	0.0381461	0.239623
Wee1	-0.836214	0.405015	-0.31426	wee 1 homolog (S. pombe) (Wee1)	NM_009516	AK039572,AK011212	1.34749	-2.17942	-6.0595	0.00246475	0.054989	0.355853
0	1.14335	0.396542	0.781793	0	0	AK008653,AK002675,AK035607,AK044790	1.34589	-3.41621	-0.0958753	0.00246656	0.106981	0.00134543
Ddx5	1.10832	-0.0483316	0.224072	0	0	AK011169	1.34417	-6.93509	-6.62452	0.00246818	0.770923	0.582898
0	1.04496	-0.0615844	0.389475	PREDICTED: RIKEN cDNA 3110001I20 gene (3110001I20Rik)	XM_485063	AK013949	1.34356	-6.74212	-5.4435	0.00246818	0.681937	0.202865
0	0.681962	0.209953	0.810207	RIKEN cDNA 9530090G24 gene (9530090G24Rik)	NM_145537	AK075650,AK029164,AK079296,AK080636	1.34241	-3.88983	0.43054	0.00246886	0.140138	0.00081866
Has2	-0.92707	-0.920892	-0.769072	hyaluronan synthase 2 (Has2)	NM_008216	0	1.34086	2.33972	-0.325474	0.00246886	0.00516808	0.00166671
Slc16a1	-1.17882	-0.0537347	-0.846881	solute carrier family 16 (monocarboxylic acid transporters), member 1 (Slc16a1)	NM_009196	AK053421,AK033516,AK088762	1.33534	-6.89922	1.1378	0.00247967	0.752887	0.00041619
Q9CSF3	1.33815	-1.34005	#N/A	0	0	AK012991	1.33375	4.77105	#N/A	0.00326527	0.00168952	#N/A
Pop1	-1.12749	-0.237819	-1.43184	processing of precursor 1, ribonuclease P/MRP family, (S. cerevisiae) (Pop1), transcript variant 2	NM_026340,NM_152894	AK034063,AK016547	1.33255	-5.96447	16.6504	0.00248427	0.483391	1.36444e-10
Ppp1r1b	1.20417	0.951613	1.59027	protein phosphatase 1, regulatory (inhibitor) subunit 1B (Ppp1r1b)	NM_144828	0	1.33196	1.42469	7.77206	0.00282463	0.0077864	8.96905e-07
MY16_MOUSE	-0.960765	-0.0412714	-0.7491	RIKEN cDNA 1110025L05 gene (1110025L05Rik)	NM_175103	AK003922,AK028165,AK002662	1.33136	-6.97149	-0.678338	0.00248516	0.791124	0.00231986
Tfrc	-1.55792	1.06978	-0.428394	transferrin receptor (Tfrc)	NM_011638	AK011596	1.3305	-1.36704	-5.07307	0.00248527	0.0347214	0.144141
Nap1l1	-1.24958	-0.0996339	-1.75046	0	0	AK032896,AK007322	1.32858	-6.86509	28.4502	0.00248785	0.737432	1.28643e-15
0	0.878658	0.0640893	0.964314	RIKEN cDNA 5730494N06 gene (5730494N06Rik)	NM_027478	AK017729,AK049666	1.32727	-6.6981	3.61305	0.0028346	0.664741	3.87703e-05
Fbxw9	0.76622	-0.416886	0.672292	F-box and WD-40 domain protein 9 (Fbxw9)	NM_026791	AK082085,AK003747	1.32577	-1.05207	-1.94887	0.00249252	0.0295393	0.00757028
Q8BHR4	-0.71882	-0.1214	-0.766914	0	0	AK088787,AK050969	1.31653	-5.71684	-0.36405	0.00250848	0.3813	0.0017274
0	1.12943	0.0439785	0.340551	0	0	AK052526	1.31429	-7.14573	-5.85915	0.00251184	0.927099	0.296053
Bet1	0.949583	0.20141	0.708045	0	0	AK078796	1.31307	-4.19774	-1.37455	0.00251282	0.166215	0.00443142
0	-1.19612	-0.930671	-1.39079	RIKEN cDNA 2410004I17 gene (2410004I17Rik)	NM_028039	AK010391	1.31218	-4.25231	15.3019	0.00251302	0.229137	5.04465e-10
H2-T22	0.953411	-0.3265	0.561653	histocompatibility 2, T region locus 22 (H2-T22)	NM_010397	0	1.3121	-4.82624	-3.53768	0.00285575	0.233463	0.0344742
Epb4.9	1.03069	-0.276351	0.478728	erythrocyte protein band 4.9 (Epb4.9)	NM_013514	0	1.3088	-3.29976	-4.5417	0.00251907	0.100785	0.0879104
CNA4_MOUSE	-1.1474	0.135619	-1.19608	RIKEN cDNA 1110034A24 gene (1110034A24Rik)	NM_027269	AK012767,AK075648	1.30777	-6.35442	1.41507	0.00251961	0.599947	0.000425273
0	1.25819	-0.270877	1.01989	histocompatibility 2, Q region locus 7 (H2-Q7)	NM_010394	0	1.30506	-4.45527	4.89648	0.00252105	0.191438	1.12327e-05
Snrp116	-0.848252	-0.154075	-1.27365	U5 small nuclear ribonucleoprotein (Snrp116)	NM_011431	AK052242	1.30475	-5.77898	11.6695	0.00252105	0.394146	1.63063e-08
0	-1.46523	0.359607	1.11394	RIKEN cDNA 5930437A14 gene (5930437A14Rik)	NM_172542	AK031246	1.30414	-3.64937	0.316861	0.00332682	0.12309	0.00121604
Kif1c	0.762086	0.208536	1.27809	kinesin family member 1C (Kif1c)	NM_153103	AK046574	1.30273	-4.93596	11.8014	0.00252393	0.247748	1.44461e-08
E2f4	-0.727806	-0.115878	-0.651932	E2F transcription factor 4 (E2f4)	NM_148952	0	1.29914	-6.97768	-2.26264	0.00252863	0.794411	0.0101359
0	0.975613	-0.205586	0.819874	0	0	AK052535	1.29625	-6.70879	0.613939	0.00288485	0.669038	0.000686117
Tuba2	-1.88625	0.0648234	-1.69167	tubulin, alpha 2 (Tuba2)	NM_011654	AK075955	1.29475	-6.73551	26.0952	0.00253715	0.67872	1.30243e-14
0	0.865098	0.0256958	1.00338	RIKEN cDNA C030046I01 gene (C030046I01Rik)	NM_177994	AK081288,AK088107	1.29218	-7.10262	4.50764	0.00288888	0.88111	1.64075e-05
Plekhb1	1.3902	0.463551	1.74394	0	0	AK005102	1.29188	-1.77344	28.185	0.00254205	0.0435154	1.66547e-15
Trps1	1.59689	-0.295942	1.3369	0	0	AK036590	1.28805	-6.03092	13.5911	0.00254743	0.451605	2.62471e-09
0	1.03471	0.103222	0.616518	retinoic acid induced 17 (Rai17)	NM_183208	0	1.28803	-6.72446	-2.78541	0.00254743	0.674717	0.0167401
Kai1	1.0797	0.519539	1.06008	kangai 1 (suppression of tumorigenicity 6, prostate) (Kai1)	NM_007656	0	1.28602	1.59784	5.86918	0.00254902	0.00714209	4.36441e-06
0	-0.934152	0.184535	-0.646898	expressed sequence AU041707 (AU041707)	NM_018743	AK083589,AK045235,AK077561	1.28577	-4.79862	-2.33873	0.00254902	0.229642	0.0108792
0	1.13335	0.135389	1.04632	formin (Fmn)	NM_010230	0	1.28481	-5.55523	5.53191	0.00254939	0.349046	6.07323e-06
Cpe	1.09364	-0.146621	0.948947	0	0	AK013509,AK047891	1.28269	-5.28032	3.2709	0.00255256	0.299312	5.39085e-05
0	0.845403	-0.0641636	0.300812	0	0	AK014890	1.27604	-6.83004	-6.15576	0.00256279	0.720841	0.388339
0	-1.22101	0.0422482	#N/A	0	0	0	1.27304	-6.91164	#N/A	0.00339295	0.847331	#N/A
Adk	-0.812531	0.0571739	-0.538336	adenosine kinase (Adk)	NM_134079	AK050135,5033405D03	1.27271	-6.73153	-3.83616	0.00256887	0.677137	0.0454728
0	1.17086	-0.454506	0.422392	PREDICTED: similar to talin 2 (LOC434411)	XM_486227	0	1.27076	-0.799333	-5.13249	0.00257165	0.0257318	0.152402
Q8R0L8	1.21418	-0.441306	0.950604	PREDICTED: desmoplakin (Dsp)	XM_484245	0	1.26994	-4.57336	3.30753	0.00257171	0.204431	5.19953e-05
0	-1.10019	0.125814	-0.929971	small nuclear ribonucleoprotein B (Snrpb)	NM_009225	AK077537,AK049437	1.26489	-6.47471	-1.8594	0.00258055	0.583048	0.00936445
0	1.08715	0.130863	1.2422	PREDICTED: chromodomain helicase DNA binding protein 2 (Chd2)	XM_145698	AK012891,AK012735	1.2622	-5.36254	10.7487	0.0025831	0.313641	3.9494e-08
Ephb3	1.02976	-0.595184	0.837406	Eph receptor B3 (Ephb3)	NM_010143	0	1.26154	-2.0512	0.952068	0.00293471	0.051022	0.000495845
Sgol1	-1.05122	-0.153173	-1.22168	shugoshin-like 1 (S. pombe) (Sgol1)	NM_028232	AK049517,AK014357	1.26127	-5.46001	1.77333	0.0025831	0.329903	0.000302039
Rnase1	2.1586	1.02859	0.275549	ribonuclease, RNase A family, 1 (pancreatic) (Rnase1)	NM_011271	AK075775	1.25991	-1.17268	-6.32521	0.00374787	0.0314578	0.451773
Snx2	0.677947	0.255813	0.841037	sorting nexin 2 (Snx2)	NM_026386	AK002692,AK010572,AK075929,AK005470	1.25982	-5.33837	1.023	0.00258469	0.309856	0.000464169
0	1.00528	0.0204837	0.747706	0	0	AK002304,AK007520,AK007719	1.25856	-7.12759	-0.702632	0.00258491	0.905306	0.0023722
Eaf1	-0.805473	-0.166673	-0.902654	ELL associated factor 1 (Eaf1)	NM_028932	AK044181,AK044737,AK036661,AK016628	1.25815	-6.10621	2.27336	0.00258491	0.472639	0.000140093
0	-0.666675	-0.335909	-1.17502	0	0	0	1.25532	-1.48862	8.8591	0.00258986	0.0370252	2.42874e-07
Fuca1	0.730738	-0.00332566	0.865137	0	0	AK053323	1.25234	-7.17838	1.50151	0.00259382	0.991199	0.000295083
0	0.721011	0.333773	1.38338	RIKEN cDNA F830029L24 gene (F830029L24Rik)	NM_172606	AK089827	1.25205	-4.69358	15.0628	0.00259382	0.21732	6.34335e-10
Sui1-rs1	-0.675513	0.38108	-0.258633	suppressor of initiator codon mutations, related sequence 1 (S. cerevisiae) (Sui1-rs1)	NM_011508	0	1.25081	-0.764829	-6.43037	0.00259382	0.0253255	0.494152
0	1.17135	0.107264	0.529185	PREDICTED: similar to myeloid/lymphoid or mixed-lineage leukemia 5 (LOC433854)	XM_485572	AK086789	1.24793	-6.27791	-3.94986	0.00259828	0.521647	0.0504618
0	-0.703832	-0.00380284	-0.947914	0	0	0	1.24488	-7.17881	3.24808	0.00260379	0.995182	5.49618e-05
Q8CAL7	-1.23985	0.0566281	#N/A	0	0	AK038545	1.24421	-6.84566	#N/A	0.00346126	0.727908	#N/A
Fgfr1op2	0.749152	0.181642	0.961708	FGFR1 oncogene partner 2 (Fgfr1op2)	NM_026218	AK050102,AK004662,AK005320	1.24197	-4.80038	3.55465	0.00260899	0.229856	4.0975e-05
0	0.75508	-0.0789652	0.473795	radial spokehead-like 2 (Rshl2)	NM_025789	AK007979,AK006083,AK076872,AK016364,AK016473	1.23951	-6.88211	-4.59638	0.00261006	0.74524	0.0926101
0	-1.58554	-0.269209	-1.39468	aldo-keto reductase family 1, member B3 (aldose reductase) (Akr1b3)	NM_009658	0	1.23891	-4.72567	15.428	0.00261006	0.221338	4.48167e-10
Actl6a	-0.846176	-0.0642747	-0.577523	actin-like 6A (Actl6a)	NM_019673	AK090154	1.23708	-6.70493	-3.32728	0.00261015	0.667749	0.0282832
0	1.24129	0.0519446	1.67327	RIKEN cDNA 4632413K17 gene (4632413K17Rik)	NM_177614	AK028047	1.2368	-7.01277	25.3746	0.00261015	0.816106	2.6288e-14
0	-0.76362	0.0203058	-0.565871	adaptor protein complex AP-1, sigma 1 (Ap1s1)	NM_007457	0	1.23412	-7.11885	-3.48233	0.00261481	0.896183	0.0327133
Neu1	1.08999	0.578643	1.33079	neuraminidase 1 (Neu1)	NM_010893	AK077444	1.23387	0.873846	13.4016	0.00299	0.010422	3.14668e-09
0	-0.879207	-0.0458596	-1.07381	0	0	0	1.23206	-7.1376	6.21025	0.00261793	0.917028	3.12409e-06
Nola1	-1.23929	-0.462646	-1.61456	nucleolar protein family A, member 1 (H/ACA small nucleolar RNPs) (Nola1)	NM_026578	AK021256,AK075923	1.23074	-1.33576	23.1282	0.00261927	0.0341663	2.42636e-13
Plcd	0.994769	-0.317579	0.563897	phospholipase C, delta 1 (Plcd1)	NM_019676	AK082890,AK028749	1.22791	-3.78371	-3.50829	0.00262271	0.13272	0.0335342
Eif3s9	-0.712065	0.167606	-0.906092	eukaryotic translation initiation factor 3, subunit 9 (eta) (Eif3s9)	NM_133916	AK014117,AK033722,AK089978	1.22778	-5.29288	2.34574	0.00262271	0.301083	0.000130493
Rai14	-0.992132	-0.0159968	-1.09746	retinoic acid induced 14 (Rai14)	NM_030690	0	1.22694	-7.15657	6.8077	0.00262288	0.941997	1.77165e-06
Q8BT20	-1.0291	-0.0370261	-1.17885	PREDICTED: similar to protease inhibitor H; acrosin inhibitor (LOC433180)	XM_484725	AK028032	1.22524	-7.11321	1.17819	0.0030072	0.890039	0.000532778
Vps26	0.703498	0.0820838	0.71966	0	0	AK028096	1.2208	-6.80608	-1.18155	0.00263381	0.709444	0.00369623
0	-1.03688	-0.308612	-1.22957	RIKEN cDNA 2610528E23 gene (2610528E23Rik)	NM_025599	AK019979,AK012168	1.22039	-3.41974	10.3856	0.00263381	0.107069	5.56726e-08
0	-0.854009	0.194401	-0.7016	0	0	0	1.22017	-4.95106	-1.48028	0.00263381	0.249583	0.00489799
Pcdhb11	1.42986	0.318617	#N/A	protocadherin beta 11 (Pcdhb11)	NM_053136	AK078189	1.21911	-3.5729	#N/A	0.0035079	0.11783	#N/A
Slc13a1	-1.22106	0.0665355	#N/A	solute carrier family 13 (sodium/sulphate symporters), member 1 (Slc13a1)	NM_019481	AK005153	1.21708	-6.73254	#N/A	0.00350845	0.74731	#N/A
Tfdp1	-0.988635	-0.246454	-1.72959	transcription factor Dp 1 (Tfdp1)	NM_009361	AK013180	1.21272	-4.58015	27.6048	0.00264648	0.20515	2.97287e-15
Hspa14	-0.87945	-0.220666	-1.01485	heat shock 70kDa protein 14 (Hspa14)	NM_015765	0	1.21221	-3.79167	4.77701	0.00302935	0.133065	1.26254e-05
0	0.902565	0.708752	1.35292	0	0	AK008417	1.21204	2.98647	14.0927	0.00264648	0.00373118	1.62568e-09
0	-1.33826	-0.129769	-0.912957	RIKEN cDNA 1110017C15 gene (1110017C15Rik)	NM_025391	AK014290,AK003739	1.21122	-6.2781	2.49106	0.00264648	0.574215	0.000113169
Rpa2	-1.81235	-0.185847	-1.56795	0	0	AK078006	1.21118	-6.12435	21.4019	0.00264648	0.477276	1.30826e-12
0	-1.05569	-0.393484	-1.1514	0	0	0	1.20878	-3.1108	8.21951	0.00302938	0.0910068	4.5129e-07
Q9CW36	-1.07634	-0.119818	-0.746094	0	0	AK005100	1.20848	-5.69931	-0.730654	0.00265126	0.377588	0.00243277
Vps24	0.749342	0.336574	1.32012	vacuolar protein sorting 24 (yeast) (Vps24)	NM_025783	AK083562,AK009447	1.20644	-3.23189	13.0724	0.00265263	0.097186	4.32001e-09
0	-0.808552	0.0393813	-0.740561	PREDICTED: similar to PES1 protein (LOC432951)	XM_484465	0	1.20638	-7.03127	-0.826376	0.00265263	0.828675	0.00266141
0	-1.24128	-0.0652964	#N/A	0	0	0	1.20544	-6.76078	#N/A	0.00353553	0.690247	#N/A
Shank2	1.79717	0.155742	0.988599	PREDICTED: SH3/ankyrin domain gene 2 (Shank2)	XM_146170	0	1.20159	-5.73889	4.16498	0.00266135	0.385858	2.28772e-05
Cdk2	-0.937527	-0.103047	-0.604051	cyclin-dependent kinase 2 (Cdk2)	NM_016756,NM_183417	0	1.20134	-6.58741	-2.9625	0.00266135	0.621175	0.0198093
Loh11cr2a	1.4795	-0.126113	0.809486	loss of heterozygosity, 11, chromosomal region 2, gene A homolog (human) (Loh11cr2a)	NM_172767	AK018055,AK053665,AK054497	1.19997	-6.27026	0.416955	0.00266283	0.5193	0.0008295
0	1.5137	0.0532062	1.03571	0	0	AK014195	1.19868	-6.91087	-0.656444	0.00304406	0.758696	0.00302889
0	0.799583	-0.0801167	1.0096	0	0	AK004445	1.19847	-6.74996	4.65338	0.00266466	0.685406	1.42356e-05
0	0.907193	-0.0736827	0.716199	PREDICTED: similar to Histone H3.3 (LOC432827)	XM_484352	0	1.1965	-6.96179	-1.23939	0.00266511	0.785645	0.0039014
Cdca7	-2.21085	-0.829187	-1.97165	cell division cycle associated 7 (Cdca7)	NM_025866	AK011289,AK028671,AK075882	1.19442	-3.87465	38.0313	0.00266511	0.138962	1.08137e-19
0	0.936312	0.279035	0.732929	0	0	AK004273	1.19439	-2.7549	-0.957242	0.00266511	0.0753387	0.00300153
0	2.12711	-1.10591	#N/A	collomin (Colm)	NM_177350	AK031523	1.19427	3.32728	#N/A	0.00392447	0.00318977	#N/A
0	0.920241	0.158922	1.05283	PREDICTED: similar to ARP2/3 complex 41 kDa subunit (P41-ARC) (Actin-related protein 2/3 complex subunit 1B) (LOC434782)	XM_486686	0	1.19369	-5.25571	5.69094	0.00266511	0.29515	5.18963e-06
Eps8l1	0.911753	-0.232854	0.322105	EPS8-like 1 (Eps8l1)	NM_026146	AK014556,AK019490	1.19174	-3.27615	-6.0014	0.00266741	0.099517	0.337455
Arsa	1.31411	-0.0810603	1.29986	arylsulfatase A (Arsa)	NM_009713	AK029854,AK004540	1.19154	-6.7285	12.4546	0.00305074	0.676216	7.69834e-09
0	0.719877	-0.0748255	0.572217	0	0	AK008701	1.19124	-6.68785	-3.39828	0.00266741	0.660456	0.0302921
0	-1.64186	#N/A	-1.80023	0	0	0	1.19	#N/A	30.5069	0.00357572	#N/A	1.72081e-16
Brca1	-1.10431	-0.262466	-0.920824	breast cancer 1 (Brca1)	NM_009764	0	1.18828	-4.81893	2.65895	0.00267289	0.2328	9.64853e-05
Zfp307	0.761425	-0.176722	0.430862	zinc finger protein 307 (Zfp307)	NM_023685	AK031286,AK013249,AK031080	1.18354	-5.09488	-5.04838	0.00268287	0.269971	0.141101
Kcna6	0.857279	-0.678936	0.116209	potassium voltage-gated channel, shaker-related, subfamily, member 6 (Kcna6)	NM_013568	0	1.18224	-0.739777	-7.05166	0.00305947	0.0249959	0.852808
Rps2	-0.721303	0.164128	-1.18202	0	0	0	1.1796	-7.06724	9.05097	0.00269086	0.852603	2.03038e-07
0	0.761425	0.203999	0.976458	0	0	AK017167	1.1779	-4.0943	3.88735	0.00269245	0.156705	2.98112e-05
Grcc9	0.830952	-0.269037	0.717039	gene rich cluster, C9 gene (Grcc9)	NM_013539	AK036451	1.17623	-4.19727	-1.22538	0.00269254	0.166195	0.00384959
Zfp36l1	1.06348	-1.40857	-0.652415	zinc finger protein 36, C3H type-like 1 (Zfp36l1)	NM_007564	AK051035,AK036950,AK077855	1.17589	4.57244	-2.25531	0.00269254	0.00185087	0.010064
0	-0.794272	-0.412513	-0.307819	erythroid differentiation regulator 1 (Erdr1)	NM_133362	0	1.17353	-5.09265	-6.10612	0.00269377	0.269591	0.371123
Col1a1	1.65829	-2.17337	0.0152555	procollagen, type I, alpha 1 (Col1a1)	NM_007742	0	1.17352	5.83163	-7.20612	0.00269377	0.00112071	0.986827
0	-0.848593	0.029657	-1.32469	0	0	0	1.17324	-6.97586	3.29141	0.0030735	0.898802	6.92983e-05
Mrps18b	-0.871507	0.245989	-0.392065	mitochondrial ribosomal protein S18B (Mrps18b)	NM_025878	AK010250,AK088540	1.17279	-5.36035	-5.41994	0.00269377	0.350325	0.198693
Tspyl	0.705959	-0.137968	0.495153	testis-specific protein, Y-encoded-like 1 (Tspyl1)	NM_009433	AK053812	1.17237	-5.93602	-4.35555	0.00269377	0.428218	0.07384
0	1.03637	-0.648417	0.598059	0	0	2900006H17,AK019311,AK088641	1.16404	-1.33565	-4.79479	0.00308822	0.0401975	0.151675
0	-1.20716	-0.239402	#N/A	0	0	AK008359	1.16139	-3.98619	#N/A	0.00362843	0.168967	#N/A
0	1.55377	-0.901451	0.674846	RIKEN cDNA 2310016C16 gene (2310016C16Rik)	NM_027127	AK009378	1.15544	2.11912	-1.90884	0.00272904	0.00555681	0.00728685
Q8R480	-1.33378	-0.108912	-1.55378	pericentrin 1 (Pcnt1)	NM_001002929	AK017632	1.15416	-6.74783	20.8873	0.00273039	0.684362	2.15407e-12
Taz	0.861626	0.250386	0.620386	tafazzin (Taz)	NM_181516	AK075615,9130012G04,AK004035	1.15031	-5.68343	-2.72974	0.00273832	0.374331	0.0158854
Ifih1	0.670619	-0.381965	0.422903	interferon induced with helicase C domain 1 (Ifih1)	NM_027835	AK018602	1.14877	-0.595929	-5.12747	0.00273969	0.0233242	0.151675
0	-1.33544	-0.426946	-2.64732	Rho GTPase activating protein 11A (Arhgap11a)	NM_181416	0	1.14826	-3.36252	74.3514	0.00273969	0.145339	2.99423e-35
Lfng	-0.732814	-1.05896	-0.872067	0	0	AK004642	1.14577	2.97874	1.64163	0.00274416	0.00373118	0.000257093
0	1.7262	-0.950944	0.473746	PREDICTED: expressed sequence AI450948 (AI450948)	XM_356602	0	1.1456	3.56176	-5.56595	0.00312571	0.00294417	0.30875
0	0.800153	-0.48715	0.0861222	RIKEN cDNA 5430435G22 gene (5430435G22Rik)	NM_145509	AK030688,AK079999	1.14411	0.0165609	-6.822	0.00274649	0.0167075	0.94454
Me2	-0.942723	0.155916	-0.642798	malic enzyme 2, NAD()-dependent, mitochondrial (Me2)	NM_145494	AK050933,AK050980,AK042289	1.14293	-4.82208	-2.40027	0.00274718	0.233081	0.0115541
Ureb1	0.759687	0.477892	0.899033	PREDICTED: upstream regulatory element binding protein 1e (Ureb1)	XM_136108	AK017415	1.14177	-5.48259	2.19744	0.00274718	0.334422	0.000150346
0	-0.892107	-0.21694	-0.575564	kinetochore associated 2 (Kntc2)	NM_023294	AK011497,AK011554	1.14159	-5.64991	-3.35357	0.00274718	0.577107	0.0289893
V1ri4	-1.20518	0.174438	#N/A	vomeronasal 1 receptor, I5 (V1ri5)	NM_134222	0	1.14122	-6.19863	#N/A	0.003683	0.624346	#N/A
Rps25	-0.820885	-0.161755	-0.618397	0	0	AK012696	1.13926	-5.71232	-2.75842	0.00274878	0.420362	0.0163266
0	1.0203	-0.772684	-0.0232869	0	0	0	1.13778	-0.281194	-7.20251	0.00274878	0.0195227	0.98026
0	-0.787308	-0.0443453	-0.866928	RIKEN cDNA 1110001A12 gene (1110001A12Rik)	NM_029571	AK003197	1.13727	-7.03212	1.53763	0.00274878	0.829235	0.000285114
Usp19	0.656216	-0.0749873	0.400541	ubiquitin specific protease 19 (Usp19)	NM_027804	AK043088	1.13647	-6.58483	-5.34175	0.00274878	0.620261	0.184832
0	-1.89041	-0.431822	-1.23276	RIKEN cDNA 2410015N17 gene (2410015N17Rik)	NM_023203	AK010606,AK003643,AK010508	1.13303	-2.73522	10.4769	0.00275572	0.0744668	5.15094e-08
Plaur	-1.07099	0.0491026	-0.842758	urokinase plasminogen activator receptor (Plaur)	NM_011113	AK002580	1.13037	-7.00418	1.05672	0.00315301	0.930483	0.000449532
0	0.877533	0.354425	0.650448	0	0	AK046792	1.12873	-1.6044	-2.28514	0.00276297	0.0395927	0.0103329
0	-1.21363	-0.045518	#N/A	0	0	0	1.12826	-7.02615	#N/A	0.00370839	0.825187	#N/A
Rfc3	-1.23625	-0.832349	-1.44749	PREDICTED: replication factor C (activator 1) 3 (Rfc3)	XM_132528	0	1.12687	2.35433	17.1749	0.00276392	0.0051447	8.20155e-11
Akr1e1	0.720407	-0.365554	0.210822	0	0	AK028605,AK002507	1.12584	-2.89575	-6.69158	0.00276466	0.0810139	0.617763
Bnip3	0.781444	0.481108	1.1747	BCL2/adenovirus E1B 19kDa-interacting protein 1, NIP3 (Bnip3)	NM_009760	AK075943,AK014223	1.12319	-0.690852	8.8503	0.00276786	0.0243316	2.44669e-07
Alad	-0.970031	-0.119686	-0.890654	aminolevulinate, delta-, dehydratase (Alad)	NM_008525	AK002300,AK032908	1.12311	-5.67344	2.02292	0.00276786	0.372293	0.000178589
0	0.965858	0.00681817	0.662505	0	0	AK041844	1.12	-7.17372	-2.1009	0.00277207	0.972325	0.00872926
0	-1.09047	-0.157447	-1.21085	RIKEN cDNA 2410005K20 gene (2410005K20Rik)	NM_025546	AK075933	1.11847	-5.9285	9.85384	0.00277229	0.426679	9.36944e-08
Snx5	-0.857999	-0.222626	-1.18226	sorting nexin 5 (Snx5)	NM_024225	AK007676,AK078776,AK029463,AK049129,AK031873	1.11843	-3.75729	9.05764	0.00277229	0.131068	2.02181e-07
0	0.746524	0.131369	0.923883	hypothetical protein MGC6357 (MGC6357)	NM_144791	AK079026	1.11263	-5.7989	2.72462	0.0027833	0.398755	9.08825e-05
Q8C7M0	1.16195	-0.0261526	0.850156	PREDICTED: RIKEN cDNA 3110001I20 gene (3110001I20Rik)	XM_485063	AK049924	1.11198	-7.11346	1.20246	0.0027833	0.890307	0.000390645
Sox8	1.29631	-0.0275015	0.776976	SRY-box containing gene 8 (Sox8)	NM_011447	AK032459,AK053716,AK034231	1.11035	-7.13112	-0.183273	0.00278349	0.909373	0.00146339
Mphosph9	-0.78142	0.101862	-1.19047	PREDICTED: M-phase phosphoprotein 9 (Mphosph9)	XM_194241	AK084586	1.10974	-6.23283	9.28428	0.00278349	0.559931	1.62099e-07
0	-1.00194	0.117465	-1.43522	RIKEN cDNA 1810029B16 gene (1810029B16Rik)	NM_025465	AK011532,AK009167,AK007637	1.10905	-6.15243	16.7632	0.00278349	0.485037	1.22271e-10
0	0.724505	-0.201279	0.616798	RIKEN cDNA 9530027K23 gene (9530027K23Rik)	NM_176838	AK020578,AK088755	1.10858	-3.85755	-2.78139	0.00278349	0.137779	0.0166799
0	-0.795616	0.140468	-0.627047	RIKEN cDNA 1110007A13 gene (1110007A13Rik)	NM_145955	AK083385	1.10821	-5.97655	-2.63304	0.00278349	0.438058	0.0144444
0	-0.915524	-0.149015	-0.532723	PREDICTED: similar to ribosomal protein S12 (LOC432865)	XM_484385	0	1.10345	-6.66657	-3.90612	0.00279398	0.651373	0.0484936
Q8BM35	1.00637	-0.393292	0.976371	0	0	AK035099	1.10005	-1.31064	3.88536	0.00320537	0.033866	2.98551e-05
Tpm3	-0.903952	-0.1551	-1.17808	0	0	AK050665	1.09731	-4.95948	8.94288	0.00280652	0.250595	2.24665e-07
Adipor2	0.744166	0.539044	0.736175	adiponectin receptor 2 (Adipor2)	NM_197985	0	1.09719	1.13039	-0.901755	0.00280652	0.00906746	0.00285341
Recql4	-1.51617	-0.431587	-1.41889	RecQ protein-like 4 (Recql4)	NM_058214	AK090260	1.0964	-5.29868	16.2208	0.00280667	0.302425	2.07344e-10
0	0.906546	0.125945	0.355405	PREDICTED: RIKEN cDNA 1500031H01 gene (1500031H01Rik)	XM_193842,XM_358753	0	1.09402	-6.52143	-5.73884	0.0032115	0.599716	0.265127
Foxo3	1.29906	1.07347	1.5793	forkhead box O3 (Foxo3)	NM_019740	AK047413	1.09346	2.21048	21.8175	0.0028116	0.00535187	8.73244e-13
Q8BN11	1.43618	-0.360866	1.66978	PREDICTED: cDNA sequence BC023741 (BC023741)	XM_148582,XM_489547	AK090152	1.09306	-1.9305	25.2391	0.0028116	0.0479359	2.99921e-14
Idua	1.11335	-0.260302	0.660969	iduronidase, alpha-L- (Idua)	NM_008325	AK045330	1.09229	-2.43225	-2.12456	0.0028117	0.0631709	0.00891929
Them2	0.76943	0.366841	0.8085	thioesterase superfamily member 2 (Them2)	NM_025790	AK002261,AK008624	1.08748	-2.57372	0.39839	0.00282244	0.0681002	0.000844586
Q8C3C2	2.07152	-0.673649	#N/A	0	0	AK086339	1.07524	-0.0864508	#N/A	0.00427644	0.0175838	#N/A
Dusp1	-1.12875	1.7711	0.416883	dual specificity phosphatase 1 (Dusp1)	NM_013642	0	1.07349	5.95428	-5.18629	0.00284984	0.00107864	0.160355
0	1.36047	-0.513057	0.722572	0	0	AK012936	1.0717	-0.617629	-1.13269	0.00325656	0.0235874	0.00353249
Oxct1	1.01214	0.139399	0.807203	3-oxoacid CoA transferase 1 (Oxct1)	NM_024188	AK078086,AK009027,AK011354	1.07131	-6.60892	0.37401	0.00285373	0.628846	0.000861932
Dcamkl1	1.12947	1.10869	2.10192	0	0	AK081200	1.0712	0.310502	44.2072	0.00325656	0.0167075	2.44378e-22
Timm23	-0.75835	0.235728	-0.517919	translocase of inner mitochondrial membrane 23 homolog (yeast) (Timm23)	NM_016897	AK013976	1.06851	-4.91191	-4.08713	0.00285575	0.244509	0.0573313
0	-0.76018	-0.211117	-1.65467	0	0	0	1.06772	-3.91241	24.6544	0.00285575	0.142048	5.33252e-14
0	-1.05188	-0.154771	-1.19243	0	0	0	1.06639	-5.81646	9.33853	0.00285575	0.402468	1.54231e-07
Ddx20	-0.9074	-0.0469627	-0.805544	DEAD (Asp-Glu-Ala-Asp) box polypeptide 20 (Ddx20)	NM_017397	AK050950	1.06635	-6.90222	0.342874	0.00285575	0.754373	0.000889068
0	1.44113	0.410893	1.1798	RIKEN cDNA 0910001K20 gene (0910001K20Rik)	NM_026719	AK033437,AK032560	1.06612	-3.59979	8.99009	0.00285575	0.119826	2.15089e-07
0	-0.664723	-0.0308574	-0.826146	mitochondrial ribosomal protein L47 (Mrpl47)	NM_029017	AK014764	1.06584	-7.06877	0.734082	0.00285575	0.853993	0.0006123
Slc40a1	1.98494	-0.52237	0.629586	0	0	AK008700,AK032732,AK083288	1.06441	-2.95935	-2.59591	0.00285658	0.0837484	0.0139342
Crat	0.710423	0.194054	-0.139187	carnitine acetyltransferase (Crat)	NM_007760	AK041431	1.06323	-5.09174	-6.98337	0.0028578	0.269388	0.804716
Olfr486	-2.06489	-0.224881	#N/A	olfactory receptor 486 (Olfr486)	NM_146496	0	1.06076	-5.59896	#N/A	0.00431265	0.563395	#N/A
0	1.53999	-0.220664	0.918069	phospholipase D3 (Pld3)	NM_011116	0	1.05867	-5.82018	2.59999	0.00286806	0.403111	0.000101851
0	1.30554	-0.0917611	0.707266	0	0	AK046808	1.05536	-6.67556	-1.38738	0.00328899	0.655089	0.00448716
0	-1.05982	0.228391	-1.32058	PREDICTED: similar to acidic ribosomal phosphoprotein P1 (LOC435817)	XM_487835	0	1.0542	-6.2232	13.0863	0.00287815	0.505319	4.26351e-09
0	-0.67668	-0.219596	-0.954055	PREDICTED: similar to 60S ribosomal protein L36 (LOC239658)	XM_139574	0	1.05236	-3.47174	3.38401	0.00288104	0.110486	4.83488e-05
0	-0.752372	-0.0120933	-0.496999	RIKEN cDNA 2610528M18 gene (2610528M18Rik)	NM_031863	AK020040,AK012179,AK076094,AK011998	1.05167	-7.03122	-4.33422	0.00288104	0.973718	0.0722769
0	-0.705644	-0.220477	-1.16111	PREDICTED: similar to ribosomal protein (LOC383308)	XM_356977	0	1.04828	-4.96217	8.4808	0.00288588	0.251221	3.48952e-07
Lgals9	0.908899	-0.424633	0.454536	lectin, galactose binding, soluble 9 (Lgals9)	NM_010708	0	1.04771	-2.30963	-4.80445	0.00288588	0.0594379	0.112692
0	2.08949	0.975066	3.155	matrix metalloproteinase 15 (Mmp15)	NM_008609	AK004523	1.04536	4.44785	50.7465	0.00330979	0.00195321	3.90165e-25
Exosc9	-0.748457	-0.162609	-0.746655	exosome component 9 (Exosc9)	NM_019393	AK010253,AK076096,AK011636	1.04441	-5.38035	-0.7209	0.00288888	0.316242	0.00241375
0	-0.726991	0.0838037	-0.739459	PREDICTED: similar to 40S ribosomal protein S3a (V-fos transformation effector protein) (LOC383556)	XM_357121	0	1.04431	-6.9546	-0.84536	0.00288888	0.879291	0.00270827
0	-0.983876	0.210285	#N/A	RIKEN cDNA 2310061A22 gene (2310061A22Rik)	NM_025872	AK032678	1.04377	-4.64231	#N/A	0.00331267	0.211739	#N/A
0	0.684011	0.607846	0.512587	cDNA sequence BC031853 (BC031853)	NM_172758	AK052548	1.04191	-3.36826	-4.15108	0.00288993	0.121552	0.0609095
Smyd5	-1.26613	0.103997	-0.544199	SET and MYND domain containing 5 (Smyd5)	NM_144918	0	1.04189	-6.47952	-3.7623	0.00288993	0.584798	0.0424191
Timm50	-1.14736	-0.0788389	-1.30301	translocase of inner mitochondrial membrane 50 homolog (yeast) (Timm50)	NM_025616	AK088074,AK008382,AK008340,AK010832	1.03897	-6.88285	2.96176	0.00289587	0.745664	9.55681e-05
0	-0.873524	0.434547	-1.60381	nucleosome assembly protein 1-like 1 (Nap1l1)	NM_015781	AK050375,AK011301	1.0361	-5.69752	22.7257	0.0029017	0.377331	3.58842e-13
Bxdc1	-1.07895	-0.316115	-1.82986	brix domain containing 1 (Bxdc1)	NM_023323	AK017678,AK020030,AK010776,AK013395,AK051135,AK012641,AK012188,AK011644	1.03209	-4.32884	12.5147	0.00291065	0.178751	9.1301e-09
Msh6	-1.02618	-0.286207	-0.772729	mutS homolog 6 (E. coli) (Msh6)	NM_010830	AK088259,AK010643	1.02947	-3.62137	-0.259866	0.00291584	0.121246	0.00156988
Speer6-ps1	-2.57766	#N/A	-1.76639	spermatogenesis associated glutamate (E)-rich protein 6, pseudogene 1 (Speer6-ps1)	NR_001581	AK006638	1.02802	#N/A	29.1022	0.00291594	#N/A	6.81894e-16
0	1.51943	0.894426	2.2055	expressed sequence AI194318 (AI194318)	NM_178886	AK032208,AK029683	1.028	1.54679	49.3995	0.00291594	0.00728296	1.42064e-24
0	-0.775077	-0.0987208	-0.575009	RIKEN cDNA 5930412E23 gene (5930412E23Rik)	NM_178632	AK085336,AK052103,AK034856,AK086462	1.02529	-6.51627	-3.361	0.00292082	0.597979	0.0291782
D19Ertd678e	-1.33088	0.152254	-0.77605	DNA segment, Chr 19, ERATO Doi 678, expressed (D19Ertd678e)	NM_023731	AK088727,AK036812,AK016771,AK078455,AK078407	1.02478	-5.67126	-0.2	0.00292082	0.37202	0.00148559
Cdh1	0.997745	-0.150288	0.678632	cadherin 1 (Cdh1)	NM_009864	AK076369	1.02319	-5.10778	-1.8492	0.00292321	0.272134	0.00690752
0	2.23284	-1.71718	1.12616	protease inhibitor 15 (Pi15)	NM_053191	AK040961,AK030960	1.02228	2.27655	7.55057	0.00335333	0.00523411	8.63189e-07
Kif14	-1.36293	-0.385253	-1.3609	PREDICTED: kinesin family member 14 (Kif14)	XM_355234	AK087451	1.02017	-3.72436	14.3448	0.00292752	0.146889	1.27102e-09
Itgb4bp	-0.707135	-0.162629	-0.873419	integrin beta 4 binding protein (Itgb4bp)	NM_010579	AK012218,AK088707,AK003447,AK007594	1.02004	-5.49629	1.6691	0.00292752	0.337308	0.000250851
Q8BL39	-0.779331	-0.0759306	-0.981519	PREDICTED: similar to sperm antigen HCMOGT-1 (LOC432572)	XM_205737	AK050982	1.01947	-6.55482	4.00267	0.00292752	0.611009	2.67456e-05
Cav2	1.54039	0.256303	0.889601	caveolin 2 (Cav2)	NM_016900	AK004663,AK009913	1.01634	-4.59012	2.00109	0.00293368	0.206034	0.000182656
Tcf7l2	0.668826	0.135089	0.191717	transcription factor 7-like 2, T-cell specific, HMG-box (Tcf7l2)	NM_009333	AK052583,AK038720,AK018098,AK048536	1.0158	-5.46953	-6.6522	0.00293368	0.331978	0.81268
0	-1.17277	-0.149129	#N/A	0	0	0	1.01422	-5.72164	#N/A	0.00397963	0.382351	#N/A
Magoh	-0.777697	-0.393141	-1.14764	mago-nashi homolog, proliferation-associated (Drosophila) (Magoh)	NM_010760	AK011512	1.0127	-2.63884	8.11896	0.00293829	0.0706495	4.94643e-07
Acaa2	0.925057	-0.12171	0.700551	acetyl-Coenzyme A acyltransferase 2 (mitochondrial 3-oxoacyl-Coenzyme A thiolase) (Acaa2)	NM_177470	AK002555,AK050101	1.01046	-6.56696	-1.49739	0.00294003	0.613703	0.00497282
Ruvbl1	-0.941195	-0.379394	-0.936389	RuvB-like protein 1 (Ruvbl1)	NM_019685	AK012170	1.01036	-0.997334	2.99536	0.00294003	0.0288153	6.97468e-05
Lrp1	1.31242	-0.862568	0.539316	low density lipoprotein receptor-related protein 1 (Lrp1)	NM_008512	AK081134	1.00993	2.1009	-3.82388	0.00294003	0.00561297	0.0450052
Dna2l	-1.42121	-0.0781822	-1.76964	DNA2 DNA replication helicase 2-like (yeast) (Dna2l)	NM_177372	AK028381,AK053856,AK087594	1.00726	-6.554	29.2359	0.00399115	0.671024	5.96551e-16
0	-0.884458	0.0297226	-0.772295	PREDICTED: RIKEN cDNA 2410003A14 gene (2410003A14Rik)	XM_133876	AK042519,AK010349,AK010795	1.00694	-7.05021	-0.267663	0.00294435	0.841675	0.00158113
Cav3	-1.2038	0.10787	#N/A	caveolin 3 (Cav3)	NM_007617	0	1.00415	-6.38093	#N/A	0.00399169	0.552496	#N/A
Fts	0.727646	0.394123	0.554092	fused toes (Fts)	NM_010241	2810411G01	1.00272	-1.94163	-3.63586	0.00295405	0.0481838	0.0377335
Sirt2	0.778373	0.0942992	0.743116	0	0	AK014042,5730427M03	0.999851	-6.54991	-0.782252	0.00296002	0.609066	0.00255515
Q9D2N3	-1.35036	0.643941	-0.0190578	0	0	AK019479	0.999576	2.51039	-6.86282	0.00399914	0.00476375	0.988084
0	1.16833	-0.283973	#N/A	0	0	0	0.998004	-1.9985	#N/A	0.00399914	0.0495267	#N/A
Siat4c	1.1223	0.105987	1.61433	sialyltransferase 4C (beta-galactoside alpha-2,3-sialytransferase) (Siat4c)	NM_009178	AK008543	0.997288	-6.5849	23.1197	0.00296516	0.620261	2.44255e-13
0	0.80096	-0.37876	0.282882	RIKEN cDNA D030015G18 gene (D030015G18Rik)	NM_146155	AK080410	0.993725	-1.97981	-6.27755	0.00297309	0.0491884	0.432942
Ccng2	1.96442	0.43413	1.92908	cyclin G2 (Ccng2)	NM_007635	AK038376,AK041941	0.990186	-5.12614	36.0988	0.00342236	0.274818	7.15942e-19
0	-2.08738	-1.15459	-1.82093	0	0	0	0.978473	-1.21137	31.379	0.0030072	0.0567636	7.27351e-17
Pmpca	-0.856244	0.0999367	-0.6498	peptidase (mitochondrial processing) alpha (Pmpca)	NM_173180	AK004549,AK004467	0.978011	-6.26175	-2.29493	0.0030072	0.516635	0.0104274
0	0.999709	-0.0268041	0.248053	0	0	0	0.978002	-7.12244	-6.49276	0.0030072	0.900276	0.521153
0	0.851939	0.223031	1.19601	PREDICTED: inositol 1,4,5-triphosphate receptor 3 (Itpr3)	XM_484617,XM_489779	0	0.976849	-5.32944	9.43812	0.00300846	0.308388	1.40288e-07
0	0.961694	0.309451	0.856548	0	0	AK038338	0.976655	-1.84653	-2.61859	0.00345561	0.0455691	0.0193843
Dcbld2	-0.724369	0.182138	-0.333197	discoidin, CUB and LCCL domain containing 2 (Dcbld2)	NM_028523	AK006805,AK084652,AK051889	0.975003	-4.3396	-5.91681	0.00301167	0.179572	0.312433
0	0.681887	0.0426401	0.353054	RIKEN cDNA E130107N23 gene (E130107N23Rik)	NM_173038	AK046441,AK077017	0.973896	-6.98598	-5.75822	0.00301281	0.909211	0.269649
0	-0.875357	0.139424	-1.27447	nucleosome assembly protein 1-like 1 (Nap1l1)	NM_015781	AK050375,AK011301	0.972619	-6.4445	11.6941	0.00301442	0.57301	1.59196e-08
Smarca4	0.949894	-0.423512	0.281346	SWI/SNF related, matrix associated, actin dependent regulator of chromatin, subfamily a, member 2 (Smarca2), transcript variant 1	NM_011416,NM_026003	AK009309,AK011935	0.970764	-1.48851	-6.28764	0.00301767	0.0370252	0.436868
Slmap	1.08031	-0.104565	0.493609	0	0	0	0.967623	-6.69521	-4.37331	0.00347245	0.663483	0.0750318
Cd47	0.683769	0.137829	0.817993	CD47 antigen (Rh-related antigen, integrin-associated signal transducer) (Cd47)	NM_010581	0	0.965999	-5.21194	0.578083	0.00302917	0.288264	0.000710571
0	0.763616	0.226	0.0571562	RIKEN cDNA 5031400M07 gene (5031400M07Rik)	NM_020586	AK019862,AK011625	0.963959	-6.39139	-7.17081	0.00302938	0.555537	0.948979
Nubp1	-0.791314	0.0197804	-0.345993	nucleotide binding protein 1 (Nubp1)	NM_011955	0	0.962496	-7.13404	-5.81567	0.00302938	0.912724	0.283998
CUE1_MOUSE	0.883864	-0.228767	0.813482	0	0	AK049250	0.961817	-3.40421	0.492428	0.00302938	0.106561	0.000773556
Mef2b	0.666892	-0.443354	0.460378	PREDICTED: RIKEN cDNA 2310045N01 gene (2310045N01Rik)	XM_486121	AK009829	0.961025	-0.871017	-4.74225	0.00302938	0.0269372	0.106236
Tcerg1	-0.787488	-0.0402014	-0.506667	0	0	AK082750	0.961013	-7.15455	-4.2213	0.00302938	0.938229	0.0650254
Tuba-rs1	-1.18529	-0.163231	-0.872539	0	0	0	0.960862	-6.15572	1.6512	0.00409966	0.611628	0.000255135
Mid1	-0.988863	-0.0233087	-1.24931	0	0	0	0.953937	-7.17226	10.955	0.00304386	0.968073	3.24088e-08
0	-0.933755	0.0062914	-1.38239	nucleosome assembly protein 1-like 1 (Nap1l1)	NM_015781	AK050375,AK011301	0.95348	-7.17676	15.0309	0.00304386	0.982464	6.54577e-10
Itpa	-0.888419	-0.253287	-0.939559	inosine triphosphatase (nucleoside triphosphate pyrophosphatase) (Itpa)	NM_025922	AK009248,AK008279	0.952427	-4.17921	3.06456	0.00304386	0.164681	6.54409e-05
0	0.908812	-0.198827	0.585546	PREDICTED: CXXC finger 6 (Cxxc6)	XM_125673	0	0.952424	-5.33284	-4.88051	0.00350127	0.344644	0.164411
0	0.744705	-0.303037	0.321646	RIKEN cDNA 4930455F23 gene (4930455F23Rik)	NM_029115	AK015464,AK076640	0.949857	-3.62977	-6.00484	0.00304721	0.121792	0.338791
0	-1.22376	0.120203	#N/A	0	0	0	0.949641	-6.88419	#N/A	0.00413047	0.746266	#N/A
Epm2aip1	1.0546	-0.128945	0.504521	EPM2A (laforin) interacting protein 1 (Epm2aip1)	NM_175266	AK043518,AK032284,AK030084	0.94869	-6.01901	-4.24656	0.00304855	0.448557	0.0665244
Adamts12	1.18653	0.0964782	0.00458887	a disintegrin-like and metalloprotease (reprolysin type) with thrombospondin type 1 motif, 12 (Adamts12)	NM_175501	AK048612,AK028459	0.94647	-6.34923	-6.8648	0.00414078	0.543095	0.997213
0	0.691111	-0.392804	0.181234	RIKEN cDNA A830007P12 gene (A830007P12Rik)	NM_146115	AK082899,AK043559	0.945911	-3.1024	-6.82658	0.00305074	0.127352	0.697158
Olfr1459	1.15579	-0.0426084	#N/A	olfactory receptor 1459 (Olfr1459)	NM_146689	0	0.945342	-7.11096	#N/A	0.00414228	0.888012	#N/A
Rbmx	-0.871126	-0.230835	-0.794795	RNA binding motif protein, X chromosome (Rbmx)	NM_011252	AK083899,AK032846	0.944345	-3.99911	0.142675	0.00305074	0.148712	0.00107639
0	-1.16013	0.00334292	#N/A	GA repeat binding protein, beta 1 (Gabpb1), transcript variant 2	NM_010249	3010022N09	0.944279	-7.03504	#N/A	0.00414275	0.988747	#N/A
0	1.18609	-0.35867	0.938577	xylosyltransferase 1 (Xylt1)	NM_175645	0	0.944166	-3.57157	3.0431	0.00305074	0.117793	6.67819e-05
Dnajb4	1.00557	0.513793	0.601446	DnaJ (Hsp40) homolog, subfamily B, member 4 (Dnajb4)	NM_025926	AK028049,AK008537,0610009P02,AK007915	0.943267	-3.36747	-2.99905	0.00305074	0.145817	0.020543
Exosc1	-0.89216	-0.077011	-0.87142	exosome component 1 (Exosc1)	NM_025644	AK006018,AK011817,AK002930	0.942655	-6.57871	1.6285	0.00351254	0.618126	0.00026043
0	0.843344	-0.0162146	0.443075	cDNA sequence BC019731 (BC019731)	NM_144914	AK050489	0.942187	-7.16341	-4.92417	0.00305074	0.951651	0.125792
Hebp2	0.731769	-0.37668	0.295325	heme binding protein 2 (Hebp2)	NM_019487	AK078130,AK078041	0.941057	-3.55484	-6.19382	0.00305074	0.116385	0.401885
LR16_MOUSE	0.792451	0.0871802	0.644499	RIKEN cDNA D930010J01 gene (D930010J01Rik)	NM_134147	AK052998	0.940985	-6.53398	-2.37478	0.00305074	0.603949	0.0112672
Q8C9I3	-1.25007	0.421563	1.12323	0	0	AK042038	0.940976	-6.19428	0.437181	0.00415138	0.496732	0.00108587
0	-0.740864	-0.490069	-0.774758	ribosomal protein L35a (Rpl35a)	NM_021338	0	0.93914	-5.62132	-0.223322	0.00305328	0.36206	0.00151979
Dhfr	-0.802446	-0.0829246	-1.41545	dihydrofolate reductase (Dhfr)	NM_010049	AK031241	0.932825	-6.51469	16.1072	0.00306223	0.597372	2.31967e-10
0	-1.19243	-0.036186	#N/A	keratin complex 1, acidic, gene 12 (Krt1-12)	NM_010661	0	0.929909	-7.09549	#N/A	0.00418185	0.874113	#N/A
0	-1.34085	-0.110211	-1.79601	0	0	0	0.9294	-6.89643	30.3303	0.00306934	0.751442	2.0438e-16
Myc	-1.29315	-0.312225	-1.07834	myelocytomatosis oncogene (Myc)	NM_010849	AK087961	0.928971	-3.78684	6.32367	0.00306934	0.132934	2.80058e-06
0	0.836166	0.316278	0.37597	RIKEN cDNA 0610041E09 gene (0610041E09Rik)	NM_025335	AK032474,AK088895,AK012161,AK031706	0.928274	-5.76228	-5.5638	0.00306937	0.390789	0.226705
Dctd	-1.05161	-0.454167	-1.29792	dCMP deaminase (Dctd)	NM_178788	AK077663,AK039066	0.921947	-2.499	12.3959	0.00307967	0.0656222	8.14412e-09
0	0.893247	0.275406	1.20615	0	0	AK008857	0.920653	-3.6564	9.72163	0.00356877	0.123648	1.06222e-07
Pacsin1	-1.70067	-0.230684	#N/A	protein kinase C and casein kinase substrate in neurons 1 (Pacsin1)	NM_178365	AK043967	0.919032	-4.9501	#N/A	0.00421217	0.326739	#N/A
0	-0.648567	0.248245	-0.732691	protein kinase, cAMP dependent regulatory, type II alpha (Prkar2a)	NM_008924	AK076073,AK075741,AK011390	0.918871	-4.20048	-0.961309	0.00308656	0.166456	0.00301252
Q8BS51	0.933262	-0.195717	0.846334	leucine-rich repeats and immunoglobulin-like domains 3 (Lrig3)	NM_177152	AK035166	0.918161	-5.24455	1.12701	0.003575	0.293433	0.000420384
Etv4	-1.60575	-0.0410814	-0.81879	ets variant gene 4 (E1A enhancer binding protein, E1AF) (Etv4)	NM_008815	0	0.917929	-7.0481	0.593264	0.0030873	0.840204	0.000700433
0	-1.15117	0.208786	#N/A	0	0	0	0.917155	-3.88392	#N/A	0.00421297	0.139648	#N/A
0	-0.972438	-0.229007	#N/A	PREDICTED: similar to thymidine kinase, TK {EC 2.7.1.21} (LOC434361)	XM_486172	0	0.91493	-4.41397	#N/A	0.00309202	0.187054	#N/A
0	-1.18688	-0.205964	-1.11406	WD repeat domain 36 (Wdr36)	NM_144863	AK045396,AK041763	0.912981	-4.61384	0.318428	0.00309568	0.208908	0.0012145
0	-0.942678	0.180249	-0.841357	CD3 epsilon associated protein; antisense to Ercc1 (Ase1)	NM_145822	AK011811	0.905158	-6.09442	1.02927	0.00311643	0.469541	0.000461523
Sesn1	1.2867	0.900121	1.56453	PREDICTED: sestrin 1 (Sesn1)	XM_125538	0	0.904112	3.39288	21.2774	0.0042499	0.00311356	1.47485e-12
Q9D4Z6	-1.05294	0.261312	-0.372703	PREDICTED: RIKEN cDNA 4930534K13 gene (4930534K13Rik)	XM_204030	AK015966	0.901365	-2.72398	-5.59226	0.00312552	0.0741022	0.232333
0	0.880222	-0.0483262	0.436441	0	0	AK033674	0.899764	-6.96531	-4.99207	0.00312571	0.787773	0.133936
Dp1	0.66	0.602016	1.67378	deleted in polyposis 1 (Dp1)	NM_007874	AK013146	0.899219	-1.0682	25.3946	0.00312571	0.0298175	2.58126e-14
0	-0.760303	-0.0391461	-0.725983	RIKEN cDNA 9830109N13 gene (9830109N13Rik)	NM_145414	AK079400	0.89789	-7.05627	-1.07518	0.00312571	0.845774	0.003345
0	1.93542	-0.741645	0.708795	0	0	0	0.896533	-0.515218	-1.36218	0.00312769	0.0223912	0.00438156
Anxa8	1.3419	-2.3278	-0.558208	annexin A8 (Anxa8)	NM_013473	AK075870,AK009085	0.895176	7.9464	-3.58257	0.00312967	0.000756129	0.035904
0	0.976752	-0.0368529	0.751728	0	0	AK014080,AK021143	0.891109	-7.13546	-0.632436	0.00362708	0.91469	0.0022243
Q8C1M7	-0.661162	0.356136	-0.820623	PREDICTED: RIKEN cDNA 1200016G03 gene (1200016G03Rik)	XM_283319	AK009738,AK036900	0.889906	-4.04912	0.628229	0.00314314	0.15289	0.000676975
Rnf13	0.957854	0.646097	1.28694	0	0	AK050095,AK036591	0.887064	1.41639	12.0657	0.00314751	0.0077937	1.11745e-08
Rad18	-1.59287	-0.30903	-0.691681	RAD18 homolog (S. cerevisiae) (Rad18)	NM_021385	AK012795,AK030043	0.886875	-5.03975	-4.09593	0.00429533	0.426679	0.0788848
SES3_MOUSE	2.28696	0.104496	1.55664	sestrin 3 (Sesn3)	NM_030261	AK017464	0.884973	-7.05448	20.9908	0.00314968	0.844848	1.95198e-12
Pgpep1	1.048	0.210371	0.917545	pyroglutamyl-peptidase I (Pgpep1)	NM_023217	AK049632,AK012658,AK047835,AK003373	0.881798	-4.18883	2.5888	0.00315505	0.16551	0.000102806
Accn1	-1.14398	0.0238791	0.0990121	amiloride-sensitive cation channel 1, neuronal (degenerin) (Accn1)	NM_007384	0	0.881238	-7.14687	-6.80819	0.0043082	0.928382	0.933781
Q8BT95	-1.14698	0.134049	#N/A	transgelin 3 (Tagln3)	NM_019754	AK013484,AK012333	0.879427	-6.25771	#N/A	0.00431004	0.515226	#N/A
0	-1.15585	-0.130646	-1.12316	hypothetical protein D030056L22 (D030056L22)	NM_177640	AK083631	0.878037	-5.54461	0.436232	0.00315817	0.346356	0.00108652
0	1.7524	0.0349275	1.77206	0	0	AK003879	0.875735	-7.16118	29.3358	0.00316099	0.948208	5.40174e-16
Arrdc3	1.5321	1.26063	2.17469	arrestin domain containing 3 (Arrdc3)	NM_178917	AK088288,AK084951	0.874571	-1.93637	47.8291	0.00366354	0.0480771	6.7925e-24
Epha2	-1.67755	-0.112811	-1.53847	Eph receptor A2 (Epha2)	NM_010139	0	0.872491	-6.86799	20.3361	0.0031686	0.818593	3.73144e-12
Fath	0.866231	-0.701404	0.374547	0	0	AK075893	0.871185	-0.642911	-6.05299	0.00316879	0.0239101	0.478023
Tnrc15	0.880689	0.226948	0.621608	0	0	0	0.871081	-4.37423	-2.71207	0.00316879	0.18268	0.0155971
E2f7	-1.9002	-0.316413	-0.960412	E2F transcription factor 7 (E2f7)	NM_178609	AK045040,AK031078	0.869798	-3.47524	3.52565	0.0031706	0.110706	4.2091e-05
Tpbg	-0.782012	-0.340694	-1.0341	trophoblast glycoprotein (Tpbg)	NM_011627	AK051162	0.868307	-2.79198	5.23611	0.00317303	0.0769339	8.07753e-06
0	-0.787068	-0.0811527	-0.924728	0	0	0	0.866521	-6.55527	2.74279	0.00317634	0.671492	8.93087e-05
Pdcd4	2.0147	0.396333	2.21156	programmed cell death 4 (Pdcd4)	NM_011050	0	0.863675	-2.78113	49.7112	0.0036871	0.0765213	1.05047e-24
Ttc3	0.949995	-0.0381735	0.295787	0	0	AK088273	0.863674	-7.15125	-6.19064	0.00318281	0.934117	0.400761
Lamb3	1.13844	0.0709153	0.940314	laminin, beta 3 (Lamb3)	NM_008484	AK078970	0.862705	-7.03874	3.08108	0.0031837	0.833674	6.44965e-05
Wdr18	-0.989568	-0.0779305	-0.709957	0	0	AK082695,2310012I10	0.858607	-6.82544	-1.343	0.00319392	0.718753	0.00430195
0	-0.7603	-0.263326	-1.0606	0	0	0	0.856677	-4.52642	5.88194	0.00319769	0.199056	4.30988e-06
Nkx2-2	-1.24425	-0.263421	#N/A	NK2 transcription factor related, locus 2 (Drosophila) (Nkx2-2)	NM_010919	0	0.856245	-5.91809	#N/A	0.00438109	0.424095	#N/A
0	-1.03311	-0.601476	#N/A	PREDICTED: similar to Heterogeneous nuclear ribonucleoprotein A1 (Helix-destabilizing protein) (Single-strand binding protein) (hnRNP core protein A1) (HDP-1) (Topoisomerase-inhibitor suppressed) (LOC434858)	XM_486780	0	0.854222	-2.89397	#N/A	0.00370839	0.0810139	#N/A
Gmds	0.852159	0.130956	0.86869	GDP-mannose 4, 6-dehydratase (Gmds)	NM_146041	0	0.852945	-6.75381	1.57321	0.00370839	0.687084	0.000275287
Dag1	1.15954	0.107958	1.22095	dystroglycan 1 (Dag1)	NM_010017	AK053886,AK036174,AK038702	0.852773	-6.54875	10.1397	0.00320537	0.608687	7.101e-08
0	0.742037	0.216758	0.664336	cDNA sequence BC033915 (BC033915)	NM_027498	0	0.851357	-3.77388	-2.07262	0.00320588	0.132121	0.00851111
Zfp367	-0.937641	0.0252527	-1.30916	zinc finger protein 367 (Zfp367)	NM_175494	AK033288,AK085094	0.851222	-6.97824	12.7369	0.00320588	0.900932	5.87622e-09
Q9D4C8	0.943483	-0.0683003	0.97411	PREDICTED: RIKEN cDNA 4933402K10 gene (4933402K10Rik)	XM_355081	AK016623	0.850599	-6.9438	3.83403	0.00320588	0.775237	3.13706e-05
0	-1.38725	0.0875516	#N/A	0	0	0	0.850076	-6.68625	#N/A	0.00440234	0.659794	#N/A
Bub3	-0.700253	-0.173787	-0.955744	0	0	0	0.849556	-4.3374	3.42156	0.003207	0.179441	4.66442e-05
0	1.9701	-0.451879	0.480162	0	0	AK030655	0.847208	-3.25323	-5.53052	0.00496875	0.0982695	0.298036
Sectm1	1.54042	-1.96234	0.176516	secreted and transmembrane 1 (Sectm1)	NM_026907	AK029082,AK007321	0.846725	0.169862	-6.84622	0.0032115	0.0155593	0.709407
Arhgap25	0.865091	-0.156196	0.450172	Rho GTPase activating protein 25 (Arhgap25)	NM_175476	AK037710,AK048450	0.844921	-5.43699	-4.8504	0.00321492	0.325303	0.117624
0	-1.73306	-0.094799	-0.978055	expressed sequence AV216087 (AV216087)	NM_144804	0	0.84309	-6.40655	3.92367	0.00321843	0.560524	2.88389e-05
Obox4	-1.20083	-0.0504399	#N/A	0	0	0	0.842449	-6.82304	#N/A	0.00442292	0.717545	#N/A
Coro2a	-0.775427	0.173761	-0.611724	coronin, actin binding protein 2A (Coro2a)	NM_178893	AK030097,AK054394,AK044060,AK030971	0.841992	-5.79304	-2.85394	0.00321953	0.397492	0.0179064
0	-0.969083	-0.0711188	-1.25096	RIKEN cDNA 2610200G18 gene (2610200G18Rik)	NM_025998	AK076029,AK011850	0.841392	-6.60253	11.003	0.00321953	0.690409	3.09358e-08
Cct3	-1.32787	-0.0536639	-1.44767	chaperonin subunit 3 (gamma) (Cct3)	NM_009836	AK036222	0.840616	-7.04837	17.1808	0.00321987	0.840204	8.16472e-11
0	-0.842007	-0.195829	-1.28915	cDNA sequence BC035537 (BC035537)	NM_153535	AK034229,AK038552	0.835735	-3.91536	12.1318	0.0032318	0.142319	1.04972e-08
Nfe2l1	1.20811	0.580008	1.69774	0	0	0	0.834604	-0.491203	26.3345	0.003232	0.0221342	1.03191e-14
0	1.08072	0.0898278	0.720168	0	0	AK013774	0.833669	-6.8996	-1.17305	0.00374787	0.753106	0.0036689
Mrps22	-0.761922	0.0177044	-0.791946	mitochondrial ribosomal protein S22 (Mrps22)	NM_025485	AK003836,AK013925	0.833667	-7.15408	0.0900725	0.00323283	0.937569	0.00112806
Eef1d	-0.944349	-0.275834	-0.994498	eukaryotic translation elongation factor 1 delta (guanine nucleotide exchange protein) (Eef1d), transcript variant 2	NM_023240	AK017796,AK017616,AK044934,AK054335	0.831223	-5.75227	4.30113	0.00375008	0.388673	2.00657e-05
Zyx	-0.823811	0.392221	-0.322672	zyxin (Zyx)	NM_011777	AK076491,AK090110	0.829632	-2.71343	-5.99714	0.00324304	0.0737277	0.336092
0	-0.990397	-0.352685	-1.01491	PREDICTED: similar to RIKEN cDNA 5730449L18 (LOC433998)	XM_485729	0	0.828439	-5.68861	4.77851	0.00375132	0.375329	1.26139e-05
Dtna	-1.20958	-0.127268	#N/A	0	0	AK028402	0.827016	-6.09439	#N/A	0.00445867	0.592363	#N/A
0	0.782437	0.131014	0.630382	0	0	AK050640	0.82287	-6.13923	-2.58423	0.00325757	0.481583	0.0137801
Igbp1	0.698667	-0.101467	0.50424	immunoglobulin (CD79A) binding protein 1 (Igbp1)	NM_008784	0	0.820337	-6.57775	-4.24985	0.00326328	0.617795	0.0667458
Rbl1	-0.88264	-0.137955	-0.595158	retinoblastoma-like 1 (p107) (Rbl1)	NM_011249	0	0.818899	-6.81556	-3.08661	0.00326402	0.714451	0.022375
0	-0.846356	-0.0952799	-1.09147	RIKEN cDNA B230120H23 gene (B230120H23Rik)	NM_023057	0	0.818775	-6.40006	6.65508	0.00326402	0.558436	2.05738e-06
Fbln2	-0.80273	-0.190946	#N/A	0	0	0	0.817239	-4.51739	#N/A	0.00377797	0.198397	#N/A
0	1.26212	-0.531319	0.987901	PREDICTED: similar to dJ353E16.2 (meningioma (disrupted in balanced translocation) 1) (LOC433938)	XM_485667	0	0.816053	-3.24394	4.14893	0.0032683	0.0977416	2.32356e-05
0	1.16636	-0.10196	#N/A	0	0	0	0.815277	-6.41234	#N/A	0.00448984	0.617844	#N/A
Cdadc1	0.930598	0.104429	0.874238	PREDICTED: cytidine and dCMP deaminase domain containing 1 (Cdadc1)	XM_127813	AK009280,AK032813,AK039148,AK038926	0.814439	-6.00641	1.68575	0.00378146	0.444831	0.000246845
Sulf2	2.47751	0.86171	2.52116	PREDICTED: sulfatase 2 (Sulf2)	XM_358343	AK036685,AK081643,AK049170,AK034712,AK028874	0.813658	-2.06579	66.7632	0.00327362	0.0514932	5.40375e-32
0	2.24618	0.862921	2.59044	cDNA sequence BC032925 (BC032925)	NM_178594	0	0.810781	2.5845	70.8844	0.0045068	0.00457458	9.05584e-34
0	0.923277	0.394889	1.78808	0	0	0	0.806956	-0.771853	29.9995	0.00329015	0.0253494	2.84028e-16
Anxa1	1.08526	0.464344	1.35298	annexin A1 (Anxa1)	NM_010730	AK002681	0.806245	-0.747639	14.0946	0.00380153	0.0250623	1.62461e-09
0	0.812783	0.27842	0.959378	0	0	2410002D06	0.804468	-3.01918	3.50255	0.00329463	0.0863933	4.29966e-05
Khsrp	-0.651894	-0.0489212	-0.643625	KH-type splicing regulatory protein (Khsrp)	NM_010613	0	0.804186	-6.96669	-2.38789	0.00329463	0.788483	0.01142
Rad54l	-1.95124	-0.198675	-2.02921	0	0	0	0.803184	-5.96802	40.7116	0.00511665	0.55384	7.87315e-21
0	1.17561	0.863439	#N/A	0	0	0	0.802866	1.59848	#N/A	0.00453065	0.00714209	#N/A
Lrrk1	-0.777446	-0.270731	-0.733754	PREDICTED: similar to mKIAA1790 protein (LOC434196)	XM_485946	AK076432,AK081849	0.799491	-3.41277	-0.943168	0.0033071	0.106981	0.00296251
0	-0.850286	0.354129	-1.03925	RIKEN cDNA 2600005O03 gene (2600005O03Rik)	NM_183089	AK011162,AK008137	0.794861	-3.77699	5.36031	0.00382329	0.180062	7.14451e-06
Topbp1	-1.04574	-0.0432485	-1.48092	topoisomerase (DNA) II beta binding protein (Topbp1)	NM_176979	0	0.791201	-7.08708	18.314	0.00332672	0.869005	2.71072e-11
Q8BN11	1.12101	-0.309483	0.966322	PREDICTED: cDNA sequence BC023741 (BC023741)	XM_148582	0	0.790835	-2.41072	3.65818	0.00383127	0.0626208	3.71995e-05
0	-1.24081	0.211111	-0.847828	RIKEN cDNA 2700083B06 gene (2700083B06Rik)	NM_026531	AK089090,AK012555,AK031972,AK076421,AK090056,AK017644	0.789598	-6.23081	1.15646	0.00332682	0.507718	0.000408422
Pde1c	0.873147	-0.0686857	0.27738	phosphodiesterase 1C (Pde1c)	NM_011054	AK082497,AK014887,AK030423,AK077123,AK015375	0.788794	-6.79876	-6.31343	0.00383645	0.706189	0.447251
Evl	-0.617678	-0.385792	-0.709144	Ena-vasodilator stimulated phosphoprotein (Evl)	NM_007965	0	0.788703	-2.79649	-1.35642	0.00332682	0.0890232	0.00435734
0	0.641937	0.39298	1.03571	RIKEN cDNA 2610318G18 gene (2610318G18Rik)	NM_026013	AK052824,AK015888,AK012044,AK009940,AK008532	0.788506	-0.232172	5.27495	0.00332682	0.0190429	7.76736e-06
Kif1b	0.763594	0.157009	0.48288	0	0	AK041278	0.787497	-4.82578	-4.49523	0.00332682	0.233463	0.0841266
0	0.698421	-0.0611441	0.0592968	PREDICTED: similar to interferon induced transmembrane protein 3-like; interferon-inducible protein 16; interferon-inducible protein variant 10 (LOC384622)	XM_357752	0	0.786928	-7.06859	-7.1679	0.00332682	0.853781	0.946272
0	0.839624	-0.125123	0.348115	hypothetical protein A330042H22 (A330042H22)	NM_173014	AK039431	0.786589	-5.70964	-5.79852	0.00332682	0.379632	0.279492
Lsm4	-1.16937	-0.166891	-1.26735	LSM4 homolog, U6 small nuclear RNA associated (S. cerevisiae) (Lsm4)	NM_015816	AK010910,AK089028	0.782484	-5.83912	11.4832	0.00333759	0.406941	1.94691e-08
0	-1.1579	-0.11456	-1.33499	0	0	AK018306,AK011617	0.781011	-6.53026	13.5317	0.00334015	0.602873	2.77985e-09
Gna14	0.875476	0.659541	0.0839967	guanine nucleotide binding protein, alpha 14 (Gna14)	NM_008137	AK085444,AK035320	0.77898	-0.832645	-7.12671	0.00386535	0.0263329	0.911253
Control: Negative- Randomly generated oligo	-1.40048	0.126152	#N/A	0	0	0	0.77871	-5.41987	#N/A	0.00460629	0.322451	#N/A
Igfbp3	1.79073	-2.41638	-0.573287	insulin-like growth factor binding protein 3 (Igfbp3)	NM_008343	AK077477	0.777007	6.15337	-3.38402	0.00334893	0.00103905	0.0298599
Rtn4r	1.03809	-0.874872	0.0270968	reticulon 4 receptor (Rtn4r)	NM_022982	0	0.776903	3.26063	-7.20028	0.00334893	0.00333642	0.977342
Cplx2	-1.12296	0.276055	-0.31557	complexin 1 (Cplx1)	NM_007756	0	0.776749	-3.52369	-6.28856	0.00461019	0.113926	0.58581
Dhx15	-0.68845	0.105239	-0.87214	0	0	0	0.772933	-6.71336	1.6431	0.00335718	0.670562	0.000256821
Atad2	-0.955519	-0.220228	-1.9257	0	0	AK032877,AK012079	0.772321	-5.26768	35.9474	0.00335718	0.296996	8.21715e-19
Mapt	-1.20471	-0.00745289	#N/A	0	0	0	0.770915	-7.17412	#N/A	0.00462643	0.973298	#N/A
0	0.933866	0.417464	1.57137	sperm specific antigen 2 (Ssfa2)	NM_080558	0	0.768777	-0.936982	21.5271	0.00336437	0.0278845	1.15543e-12
Q8BUE2	0.790569	-0.232891	0.268013	0	0	AK085676,AK036568	0.768733	-3.07713	-6.37288	0.00336437	0.0893705	0.470025
Kctd9	-0.6378	0.0850875	-0.630486	potassium channel tetramerisation domain containing 9 (Kctd9)	NM_134073	0	0.76655	-6.5838	-2.58271	0.0033692	0.68228	0.0137677
Odd1	1.84774	0.0124473	1.5327	odd-skipped related 1 (Drosophila) (Osr1)	NM_011859	AK004397	0.766209	-7.17713	20.1299	0.00389874	0.984228	4.58322e-12
Rabggtb	-0.649917	0.470501	-0.140623	RAB geranylgeranyl transferase, b subunit (Rabggtb)	NM_011231	1810009M18,AK010690	0.765553	-0.976239	-6.97869	0.0033703	0.0284614	0.801239
Tlr4	0.888264	1.07133	1.68815	toll-like receptor 4 (Tlr4)	NM_021297	AK030348	0.764228	4.9747	25.9568	0.00337244	0.00156269	1.48804e-14
Arhgap5	1.55978	0.0348017	0.653613	0	0	AK084663	0.763269	-7.02204	-2.2371	0.00390193	0.822645	0.00990112
0	0.628606	-0.299947	0.375509	0	0	AK041945	0.761891	-2.27752	-5.56783	0.00337777	0.0582856	0.227507
0	0.913979	-0.0631127	0.421297	thiamin pyrophosphokinase (Tpk1)	NM_013861	AK034521,AK052225,AK033192,AK035044,AK028431	0.757148	-6.68593	-5.14324	0.00339074	0.659612	0.153874
Pole2	-0.736776	-0.127283	-0.426421	polymerase (DNA directed), epsilon 2 (p59 subunit) (Pole2)	NM_011133	AK077592	0.756093	-6.13554	-5.09269	0.00339203	0.480576	0.1469
0	-1.1183	-0.0581929	#N/A	tweety homolog 1 (Drosophila) (Ttyh1)	NM_001001454	0	0.751915	-6.95044	#N/A	0.0046799	0.778795	#N/A
Mat2a	-0.888302	0.154576	-1.10387	methionine adenosyltransferase II, alpha (Mat2a)	NM_145569	AK079420,AK034757,AK052764	0.751517	-5.42552	6.97207	0.00340247	0.323154	1.51541e-06
Magea6	-1.18941	0.0369718	#N/A	melanoma antigen, family A, 6 (Magea6)	NM_020019	0	0.748441	-7.13054	#N/A	0.00468118	0.909041	#N/A
0	-1.17707	-0.0821572	#N/A	reprimo, TP53 dependant G2 arrest mediator candidate (Reprimo)	NM_023396	AK010465	0.747472	-6.62476	#N/A	0.00468312	0.699389	#N/A
Gtpbp4	-0.78438	-0.170554	-0.861957	GTP binding protein 4 (Gtpbp4)	NM_027000	AK032309	0.747409	-4.45383	1.4376	0.0034135	0.191403	0.000312666
Hmga1	-1.14889	-0.257654	-1.09199	high mobility group AT-hook 1 (Hmga1)	NM_016660	0	0.746623	-5.7587	6.66849	0.00341395	0.390039	2.03197e-06
0	-0.884236	0.190729	-1.15408	RIKEN cDNA 2600016B03 gene (2600016B03Rik)	NM_026453	3110053G23,AK015369,AK075983,AK075982	0.74594	-5.73322	8.29131	0.00341407	0.384885	4.19994e-07
Pik3r1	1.58592	1.29011	1.92251	phosphatidylinositol 3-kinase, regulatory subunit, polypeptide 1 (p85 alpha) (Pik3r1)	NM_011085	AK046259	0.741837	3.94461	35.8045	0.00342307	0.00250895	9.38268e-19
Mcm4	-1.80703	-0.66349	-2.07421	minichromosome maintenance deficient 4 homolog (S. cerevisiae) (Mcm4)	NM_008565	AK088796,AK011743,AK036653,AK089999	0.7398	0.740314	42.8602	0.00342754	0.0112935	9.13292e-22
Q8K0Z1	0.77426	-0.172567	0.380709	PREDICTED: cDNA sequence BC038313 (BC038313)	XM_126426	0	0.738091	-4.9899	-5.52207	0.00343096	0.254558	0.218189
Mlf1	-1.06067	0.141746	-1.08688	myeloid leukemia factor 1 (Mlf1)	NM_010801	0	0.735323	-6.09089	6.53882	0.00398418	0.723467	2.29746e-06
Ugt1a1	-1.11493	-0.147602	#N/A	UDP glycosyltransferase 1 family polypeptide A13 (Ugt1a13)	NM_201641	0	0.732337	-6.38666	#N/A	0.00472725	0.610337	#N/A
0	-1.30893	-0.336201	#N/A	PREDICTED: RIKEN cDNA 2010300C02 gene (2010300C02Rik)	XM_129808	AK039052	0.731098	-3.67202	#N/A	0.00473045	0.17111	#N/A
0	-0.949393	-0.160749	-1.72302	PREDICTED: similar to Heterogeneous nuclear ribonucleoprotein A1 (Helix-destabilizing protein) (Single-strand binding protein) (hnRNP core protein A1) (HDP-1) (Topoisomerase-inhibitor suppressed) (LOC433232)	XM_484789	0	0.729277	-5.32098	27.3409	0.00345561	0.342463	3.86335e-15
0	0.80302	-0.349909	0.423026	0	0	0	0.727839	-1.61231	-5.12626	0.00345778	0.0397285	0.151532
Control: E. coli	-1.12935	0.0110577	#N/A	0	0	0	0.727603	-7.16881	#N/A	0.00473649	0.960673	#N/A
0	-1.11953	0.133462	#N/A	RIKEN cDNA A930001M12 gene (A930001M12Rik)	NM_177175	AK044627,AK044217	0.726075	-5.1919	#N/A	0.00473649	0.284758	#N/A
Cox4i1	0.639711	0.0691294	0.57831	cytochrome c oxidase subunit IV isoform 1 (Cox4i1)	NM_009941	AK012583,AK019276	0.725807	-6.99532	-3.31669	0.00346126	0.805612	0.0280022
Hist1h1d	-3.09813	-0.598682	-2.08116	histone 1, H1d (Hist1h1d)	NM_145713	AK054269	0.725045	-1.60604	43.1964	0.00399395	0.039609	6.57102e-22
Bcl6	1.20807	-0.0699938	0.72198	B-cell leukemia/lymphoma 6 (Bcl6)	NM_009744	AK036975,AK039228	0.723452	-6.90783	-1.14263	0.00346575	0.757244	0.00356176
Hba-a1	-1.13992	0.129102	#N/A	hemoglobin alpha, adult chain 1 (Hba-a1)	NM_008218	AK011073,AK010987,AK012329,AK010937,AK011063,AK012348,AK003077,AK011030,AK011116,AK019138,AK011025,AK010422,AK011056,AK011121,AK011055,AK011023,AK011028,AK002222	0.71861	-5.42438	#N/A	0.00475282	0.323154	#N/A
Myd88	0.747581	0.0519697	1.16673	myeloid differentiation primary response gene 88 (Myd88)	NM_010851	AK090107	0.717045	-7.07121	8.63294	0.00348032	0.856045	3.01672e-07
0	0.710607	0.445168	0.658286	0	0	0	0.716333	-4.97384	-2.16575	0.00348056	0.252664	0.00926992
Irf2	0.84955	0.536507	1.14941	interferon regulatory factor 2 (Irf2)	NM_008391	AK036652,AK087926	0.715415	-5.73287	8.16631	0.00348147	0.384839	4.74483e-07
Wasf2	0.856969	0.0393328	0.67197	WAS protein family, member 2 (Wasf2)	NM_153423	AK085458,AK035717	0.714046	-6.96413	-1.95391	0.00348185	0.786975	0.00760757
Prp19	-0.827884	-0.203228	-0.659235	PRP19/PSO4 homolog (S. cerevisiae) (Prp19)	NM_134129	AK076998,AK047693,AK088769	0.71402	-4.9679	-2.15121	0.00348185	0.25173	0.00913231
0	-0.757099	-0.00847269	-0.603687	RIKEN cDNA 5830446M03 gene (5830446M03Rik)	NM_133934	0	0.708713	-7.03142	-2.96761	0.00349709	0.974563	0.0199108
Abcd3	0.794883	0.0296861	0.760735	0	0	AK004660	0.707295	-7.09249	-0.47391	0.00349957	0.872298	0.0019152
0	1.93063	0.497656	1.77946	RIKEN cDNA C630004H02 gene (C630004H02Rik)	NM_175454	AK050531,AK049861,AK044395	0.706678	-0.687677	11.462	0.00349957	0.0243308	2.51559e-08
Tead2	-0.809595	-0.00570899	-0.554922	TEA domain family member 2 (Tead2)	NM_011565	0	0.705966	-7.17605	-3.62515	0.00349982	0.979606	0.0373612
0	-1.39589	-0.0941609	-0.991449	RIKEN cDNA 2810047L02 gene (2810047L02Rik)	NM_029766	AK054412	0.704216	-6.40887	4.23066	0.00350138	0.701661	2.14518e-05
0	0.872182	-0.571907	#N/A	0	0	AK046352	0.702794	-1.28877	#N/A	0.00404243	0.0392472	#N/A
RECS_MOUSE	0.718205	0.439338	1.06743	0	0	0	0.702225	-4.93793	6.05132	0.00350565	0.248125	3.64918e-06
Banf1	-1.19014	-0.105641	-0.815243	barrier to autointegration factor 1 (Banf1)	NM_011793	AK011100,AK012588,AK010257,AK088896,AK004212,AK003025,AK011079	0.701459	-6.8307	0.525811	0.00350565	0.721174	0.000748542
Gjb3	-0.798415	-0.385868	-1.08974	gap junction membrane channel protein beta 3 (Gjb3)	NM_008126	AK083716	0.701006	-1.5873	6.61117	0.00350565	0.0392774	2.1454e-06
0	1.13341	0.858083	1.04431	0	0	AK013421	0.699725	-0.0753976	-0.552864	0.00481341	0.0174404	0.00275167
Nup62	-1.0612	-0.192392	-0.864751	nucleoporin 62 (Nup62)	NM_053074	0	0.698541	-5.72264	1.49374	0.0035079	0.382626	0.000296938
Prph1	-0.726143	-0.453116	-0.891624	peripherin 1 (Prph1)	NM_013639	0	0.698417	-2.75194	-2.2637	0.0035079	0.0867053	0.0137677
Q9D0Y1	1.03259	-0.213906	1.0004	RIKEN cDNA 1200013F24 gene (1200013F24Rik)	NM_025822	AK004742,AK004230	0.697921	-6.59217	4.43824	0.00405648	0.622571	1.75743e-05
Xpa	0.69887	-0.240226	0.530652	xeroderma pigmentosum, complementation group A (Xpa)	NM_011728	AK008962	0.696982	-4.45861	-3.93175	0.00350845	0.191629	0.0495982
0	-1.26254	-0.0903806	#N/A	esterase 1 (Es1)	NM_007954	AK050444	0.696037	-6.55299	#N/A	0.00482316	0.670562	#N/A
0	-0.625224	0.141303	-0.687349	0	0	0	0.694109	-6.47025	-1.71063	0.00351319	0.581181	0.00606613
0	0.738751	-0.273116	-0.0474384	mitochondrial tumor suppressor 1 (Mtus1)	NM_178902	AK031693,AK035576	0.693641	-5.88172	-7.18263	0.00351319	0.416042	0.958828
Mrps7	-1.12693	-0.0494374	#N/A	mitchondrial ribosomal protein S7 (Mrps7)	NM_025305	AK009251,AK012225	0.692263	-6.95989	#N/A	0.00483571	0.784267	#N/A
Olfr294	-1.87274	-0.573759	#N/A	0	0	0	0.688174	-3.41823	#N/A	0.00484017	0.192873	#N/A
0	-1.11412	-0.253307	-1.24417	0	0	0	0.68719	-4.72382	10.8058	0.00353237	0.221169	3.73835e-08
Q80TT7	1.10174	0.271611	0.655904	PREDICTED: sorting nexin 13 (Snx13)	XM_126867	0	0.682331	-3.12055	-2.20219	0.00354427	0.0915278	0.00959381
0	-1.10501	0.143179	#N/A	PREDICTED: similar to Ig kappa light chain precursor (LOC243431)	XM_144781	0	0.681914	-6.13512	#N/A	0.00485928	0.480503	#N/A
Map1lc3a	0.82918	-0.418149	0.429671	microtubule-associated protein 1 light chain 3 alpha (Map1lc3a)	NM_025735	AK015020,AK003122,AK003716	0.678042	-3.80366	-5.79641	0.00355642	0.133803	0.381104
0	0.932576	0.332484	0.682221	0	0	AK041108,AK041465,AK042367	0.673576	-2.87241	-1.79236	0.00356877	0.0799079	0.0065481
0	-1.10313	-0.142394	#N/A	0	0	AK004411,AK051909	0.670519	-5.41179	#N/A	0.0048851	0.321436	#N/A
0	-1.14154	-0.1266	#N/A	0	0	AK017624	0.668072	-5.93266	#N/A	0.00488739	0.47471	#N/A
Pold2	-0.963206	-0.357157	-0.910546	polymerase (DNA directed), delta 2, regulatory subunit (Pold2)	NM_008894	AK013901	0.664515	-1.35701	2.43989	0.00359112	0.0345273	0.000118993
Zfp60	0.700276	-0.21148	0.786866	0	0	0	0.663404	-5.23726	-0.00326777	0.00359274	0.292055	0.00123334
Slmap	1.01132	0.240056	0.919972	sarcolemma associated protein (Slmap)	NM_032008	0	0.66277	-4.14159	2.64069	0.00359276	0.161265	9.81438e-05
D8Ertd325e	0.636651	-0.201401	1.07402	0	0	AK088360	0.660746	-5.63812	6.21548	0.00359746	0.365563	3.10938e-06
0	-0.770632	-0.0940302	-0.887107	PREDICTED: similar to 60S ribosomal protein L7a (Surfeit locus protein 3) (PLA-X polypeptide) (LOC383760)	XM_487674	0	0.658437	-6.54718	1.94953	0.00360108	0.668529	0.00019209
Smoc1	1.28538	-0.320512	0.740268	SPARC related modular calcium binding 1 (Smoc1)	NM_022316	0	0.658172	-3.98614	-0.831421	0.00360108	0.147643	0.00267223
0	0.91981	-0.154134	1.22963	RIKEN cDNA 1300010K09 gene (1300010K09Rik)	NM_138303	AK033705,AK004959	0.657789	-5.16522	10.3873	0.00360108	0.280772	5.56268e-08
0	-1.01611	0.262533	-1.41455	nucleosome assembly protein 1-like 1 (Nap1l1)	NM_015781	AK050375,AK011301	0.656687	-6.32338	16.0774	0.00360268	0.535179	2.38474e-10
Irx5	0.939788	-0.225425	0.654407	Iroquois related homeobox 5 (Drosophila) (Irx5)	NM_018826	AK004747	0.65588	-3.9597	-2.22502	0.00360329	0.145793	0.00979182
0	-1.1017	0.0604797	#N/A	0	0	0	0.65478	-7.05898	#N/A	0.00491448	0.847274	#N/A
Masp1	0.814023	-0.192918	0.655859	0	0	AK031598	0.654531	-6.16396	-2.20288	0.00360573	0.488519	0.00959813
Asah1	1.20959	0.246513	0.952803	0	0	AK077721,AK075919,AK090314,AK034204,AK075666	0.654341	-3.89122	3.35623	0.00417674	0.140257	4.96629e-05
PERQ_MOUSE	0.634399	0.0575963	0.464655	PERQ amino acid rich, with GYF domain 1 (Perq1)	NM_031408	0	0.653143	-6.96407	-4.6962	0.00360831	0.786927	0.10171
Q8R571	0.8334	-0.181479	0.41735	cDNA sequence BC023181 (BC023181)	NM_001004156	0	0.651304	-4.69497	-5.18176	0.00361241	0.217577	0.159688
Control stringency: 70% identity to oligo M400010795	-1.13738	-0.389695	#N/A	0	0	0	0.649858	-4.06092	#N/A	0.00492508	0.153705	#N/A
Cad	-1.23952	-0.338523	-0.319062	carbamoyl-phosphate synthetase 2, aspartate transcarbamylase, and dihydroorotase (Cad)	NM_023525	0	0.648673	-3.58304	-6.0241	0.0036186	0.118517	0.344712
Mgst1	0.890444	0.807155	1.75607	microsomal glutathione S-transferase 1 (Mgst1)	NM_019946	AK005122,AK002800	0.648225	0.901984	28.6791	0.0036186	0.0102638	1.03391e-15
0	0.928461	-0.315756	0.752579	methionine sulfoxide reductase B3 (Msrb3)	NM_177092	AK052456,AK086975	0.645004	-5.39242	-0.617539	0.00362708	0.317873	0.00219571
0	0.726198	0.621187	1.0736	insulin receptor (Insr)	NM_010568	AK052187,AK077054	0.643215	-2.00179	6.20484	0.00362708	0.0496186	3.13948e-06
Ranbp1	-1.49066	-0.145648	-1.71434	RAN binding protein 1 (Ranbp1)	NM_011239	AK002989,AK088781,AK008276	0.642798	-6.35983	26.994	0.00362708	0.545796	5.41342e-15
Ghr	0.86883	0.059006	0.57821	growth hormone receptor (Ghr)	NM_010284	0	0.642608	-6.93296	-3.31804	0.00362708	0.770369	0.02803
Noxo1	0.840465	-0.00147059	0.702142	NADPH oxidase organizer 1 (Noxo1)	NM_027988	AK009605	0.641565	-7.17877	-1.47142	0.00362843	0.994819	0.00486109
Q8K052	-0.682942	0.172456	-0.50981	PREDICTED: RIKEN cDNA E130302O19 gene (E130302O19Rik)	XM_156394,XM_358764	AK080680,AK080397	0.640619	-6.67034	-5.36065	0.00362843	0.653036	0.255051
Cltc	0.832273	-0.00665227	1.29826	clathrin, heavy polypeptide (Hc) (Cltc)	NM_001003908	AK018633,AK014236	0.636019	-7.17704	12.4062	0.00363903	0.983767	8.07336e-09
0	0.881063	-0.159412	0.710464	0	0	AK004214	0.635984	-6.6157	-1.3346	0.00363903	0.631155	0.00427167
Q8BL78	0.930361	-0.22595	0.388346	RIKEN cDNA B230342M21 gene (B230342M21Rik)	NM_133898	AK046116	0.632708	-4.95774	-5.45372	0.00364808	0.250356	0.204866
Stxbp2	0.635241	-0.148091	-0.163264	syntaxin binding protein 2 (Stxbp2)	NM_011503	AK088364	0.630291	-6.05579	-6.89862	0.00365422	0.457953	0.745423
0	1.14876	0.370254	#N/A	0	0	AK020182	0.626066	-2.62208	#N/A	0.00500189	0.0700152	#N/A
0	-1.10345	-0.0726517	#N/A	0	0	0	0.624448	-6.92258	#N/A	0.00500189	0.764676	#N/A
O70359	-1.15946	0.0578593	#N/A	0	0	0	0.622898	-6.85976	#N/A	0.00500446	0.814281	#N/A
Ibrdc2	0.642995	0.267993	1.10906	IBR domain containing 2 (Ibrdc2)	NM_146042	AK053529,AK040939,AK052846,AK030066	0.619546	-5.13528	7.1056	0.003683	0.276122	1.32634e-06
D8Ertd325e	0.653654	0.353295	0.848307	DNA segment, Chr 8, ERATO Doi 325, expressed (D8Ertd325e)	NM_025804	AK088360,AK003180,AK089964,AK013754,AK076151,AK050274,AK088602,AK075728,AK045397	0.619429	-1.74706	1.16593	0.003683	0.0429169	0.000404727
0	1.02548	-0.0234839	0.590567	RIKEN cDNA 4930469P12 gene (4930469P12Rik)	NM_133688	AK015530	0.618262	-7.15001	-3.14997	0.00368489	0.93236	0.0237257
0	-0.797441	-0.251986	-1.29075	DNA segment, Chr 11, ERATO Doi 603, expressed (D11Ertd603e)	NM_026023	AK004388	0.616893	-4.73112	12.18	0.0036871	0.221963	1.00105e-08
Crb3	0.788161	0.297653	1.23066	crumbs homolog 3 (Drosophila) (Crb3)	NM_177638	AK077528	0.615771	-5.39079	10.4167	0.0036871	0.317716	5.41761e-08
Il18	1.4798	0.0232077	0.194009	interleukin 18 (Il18)	NM_008360	AK078100	0.613413	-7.17253	-6.64708	0.00503769	0.968614	0.809166
Dock8	0.931708	-0.455672	0.354881	PREDICTED: RIKEN cDNA 5830472H07 gene (5830472H07Rik)	XM_488529	AK035336,AK018051,AK038285	0.613265	-1.31286	-5.74317	0.00369362	0.0338671	0.266014
Sox19	-1.10301	0.0305515	#N/A	SRY-box containing gene 12 (Sox12)	NM_011438	AK081438	0.610472	-6.96405	#N/A	0.00504696	0.886718	#N/A
Idh1	1.27795	0.306138	1.23366	isocitrate dehydrogenase 1 (NADP), soluble (Idh1)	NM_010497	AK087063	0.610377	-4.33809	10.5028	0.00370148	0.179494	5.02514e-08
0	1.09312	0.190982	0.728146	solute carrier family 5 (sodium/glucose cotransporter), member 9 (Slc5a9)	NM_145551	AK033425,AK050696,AK028743,AK033569,AK029158	0.607148	-5.8119	-1.03858	0.00505346	0.624867	0.00322717
0	1.23597	0.271546	#N/A	0	0	AK038166	0.607107	-3.92231	#N/A	0.00505346	0.163535	#N/A
Trp53inp2	1.16089	0.129171	0.729597	tumor protein p53 inducible nuclear protein 2 (Trp53inp2)	NM_178111	AK003956,AK079304	0.605461	-6.49599	-1.01395	0.00370839	0.591133	0.00316073
Snrp70	-0.685987	-0.159247	-0.702027	U1 small nuclear ribonucleoprotein polypeptide A (Snrp70)	NM_009224	AK077425,AK005045	0.605321	-5.50618	-1.4733	0.00370839	0.33897	0.00486854
0	-1.10649	-0.312046	-0.937497	0	0	0	0.602307	-2.67656	-1.77806	0.00507171	0.0833482	0.00868593
Pola2	-1.94145	-0.363193	-0.954738	polymerase (DNA directed), alpha 2 (Pola2)	NM_008893	AK020656,AK087989	0.600821	-3.98378	3.39918	0.00372184	0.147532	4.76409e-05
Hcngp	-0.665093	-0.135386	-0.480963	transcriptional regulator protein (Hcngp)	NM_020483	0	0.598744	-5.34037	-4.51673	0.00372565	0.3102	0.0858504
Dnajc6	-1.13932	-0.162002	#N/A	DnaJ (Hsp40) homolog, subfamily C, member 6 (Dnajc6)	NM_198412	AK049935	0.598543	-6.32707	#N/A	0.00508347	0.536184	#N/A
Hist1h3b	-1.48576	-0.969257	-2.10294	histone 2, H3c2 (Hist2h3c2)	NM_054045,NM_178214,NM_178215,NM_178216	0	0.5985	-2.61031	44.2571	0.00372565	0.0695235	2.35266e-22
Stx4a	0.714724	-0.499325	0.50868	syntaxin 4A (placental) (Stx4a)	NM_009294	0	0.5978	-1.37408	-4.19752	0.00372573	0.0348422	0.0635616
0	0.663549	-0.0542801	0.715223	GDP-mannose pyrophosphorylase A (Gmppa)	NM_133708	AK007463	0.596705	-6.86299	-1.25565	0.00372573	0.736273	0.00396084
0	0.909758	0.122516	0.762934	0	0	AK020183	0.596639	-6.21632	-0.434911	0.00372573	0.503087	0.0018483
0	-0.912889	-0.285338	-0.881912	tubulin, alpha 1 (Tuba1)	NM_011653	0	0.595972	-4.76771	1.84259	0.00372592	0.226248	0.000211895
Dirc2	0.753118	0.238649	1.00633	disrupted in renal carcinoma 2 (human) (Dirc2)	NM_153550	AK034214	0.594616	-2.88993	4.57671	0.00372852	0.0807953	1.53335e-05
Arl10c	0.766776	0.311697	1.16846	ADP-ribosylation factor-like 10C (Arl10c)	NM_026011	AK075941,AK030689,AK076292	0.592453	-4.63614	8.68005	0.00373394	0.237779	2.88548e-07
0	-1.52959	-0.036869	#N/A	RIKEN cDNA 6430590A10 gene (6430590A10Rik)	NM_177017	AK082286	0.591805	-7.10891	#N/A	0.00510269	0.88601	#N/A
0	-1.10914	0.328922	#N/A	0	0	0	0.591391	-6.53067	#N/A	0.00510269	0.602985	#N/A
Dlgh1	0.736727	0.512118	0.933863	discs, large homolog 1 (Drosophila) (Dlgh1)	NM_007862	0	0.590774	-1.71069	2.94038	0.00373767	0.0419904	7.35662e-05
NU54_MOUSE	-0.729214	-0.0381852	-1.00815	nucleoporin 54kDa (Nup54)	NM_183392	AK088855	0.590161	-7.01412	4.61933	0.00373768	0.816916	1.47035e-05
0	0.704514	0.0930437	0.420678	0	0	AK018367	0.586156	-6.90112	-5.1493	0.00374787	0.753991	0.154823
0	-1.18892	-0.155053	#N/A	serine (or cysteine) proteinase inhibitor, clade B, member 1a (Serpinb1a)	NM_025429	AK004500,1810047A23	0.585024	-5.47987	#N/A	0.00511665	0.333936	#N/A
Serpine1	-2.05066	-0.626312	-2.1928	serine (or cysteine) proteinase inhibitor, clade E, member 1 (Serpine1)	NM_008871	0	0.584812	-0.682938	48.7496	0.00374787	0.0242631	2.73309e-24
Hs3st3b	1.15544	1.04124	1.45226	heparan sulfate (glucosamine) 3-O-sulfotransferase 3B1 (Hs3st3b1)	NM_018805	AK085242	0.584238	4.16307	17.3357	0.00511805	0.00229603	7.01974e-11
0	0.940034	0.298626	0.774517	F-box only protein 3 (Fbxo3), transcript variant 2	NM_020593	AK006392	0.582598	-3.581	-0.227671	0.00375132	0.118418	0.00152528
Nudt1	-0.709782	-0.366349	-1.1461	nudix (nucleoside diphosphate linked moiety X)-type motif 1 (Nudt1)	NM_008637	AK011695,AK088309	0.581616	-0.772406	8.07775	0.00375132	0.0253494	5.15798e-07
0	1.06354	0.197526	0.796107	RIKEN cDNA 4931406C07 gene (4931406C07Rik)	NM_133732	AK088123	0.581356	-4.06718	0.166958	0.00375132	0.154115	0.00105198
Pbxip1	1.40259	-0.0111551	1.0856	pre-B-cell leukemia transcription factor interacting protein 1 (Pbxip1)	NM_146131	AK028754,AK081345,AK047898,AK028858	0.579429	-7.17088	6.50646	0.0037524	0.965334	2.36903e-06
0	0.720177	-0.106936	0.377535	RIKEN cDNA 4930402E16 gene (4930402E16Rik)	NM_198308	AK078515,AK029575	0.579265	-5.90077	-5.55008	0.0037524	0.420159	0.223974
Speer3	-1.80919	-0.00702014	-1.49661	spermatogenesis associated glutamate (E)-rich protein 3 (Speer3)	NM_027650	AK016676	0.578102	-6.83289	18.8576	0.00375435	0.982835	1.5872e-11
0	-1.21062	-0.0143358	#N/A	0	0	AK020948	0.577317	-7.15519	#N/A	0.00513489	0.939553	#N/A
Fkbp3	-0.621552	-0.00374483	-0.762788	0	0	AK012346	0.574876	-7.17806	-0.4375	0.00376356	0.989296	0.00185127
Xrcc2	-1.30141	-0.100693	-1.1594	X-ray repair complementing defective repair in Chinese hamster cells 2 (Xrcc2)	NM_020570	0	0.569633	-6.53341	8.43463	0.00377797	0.754801	3.64497e-07
Dcamkl1	1.58812	1.46436	2.31744	double cortin and calcium/calmodulin-dependent protein kinase-like 1 (Dcamkl1)	NM_019978	AK032424,AK034632	0.567273	3.38433	55.2916	0.00378146	0.00312552	4.46073e-27
Arhgef12	1.03799	0.10971	0.864547	Rho guanine nucleotide exchange factor (GEF) 12 (Arhgef12)	NM_027144	AK009331	0.567262	-6.38323	1.48965	0.00378146	0.553525	0.000298082
0	1.09602	0.325725	#N/A	RIKEN cDNA 2310010G13 gene (2310010G13Rik)	NM_027122	AK089539	0.566081	-5.91259	#N/A	0.00517767	0.422907	#N/A
Abcb1b	-1.33307	-0.241542	-1.45712	ATP-binding cassette, sub-family B (MDR/TAP), member 1B (Abcb1b)	NM_011075	AK030328	0.564531	-5.1056	17.5003	0.00518043	0.305403	6.00426e-11
Psma6	-0.637699	0.119951	-0.528055	proteasome (prosome, macropain) subunit, alpha type 6 (Psma6)	NM_011968	AK088143	0.5642	-5.67718	-3.96376	0.00378845	0.373137	0.0510867
0	-0.712319	-0.141454	-1.06262	ribosomal protein L6 (Rpl6)	NM_011290	AK010918,AK088472,AK002248	0.563206	-6.47086	5.93188	0.00378983	0.581393	4.10595e-06
0	-1.81814	-0.804361	-0.760744	RIKEN cDNA 6720460F02 gene (6720460F02Rik)	NM_144526	AK011345,AK049710,AK078429	0.560744	-2.34979	-0.473746	0.00379643	0.108473	0.0019152
Bub1b	-1.11837	-0.12735	#N/A	budding uninhibited by benzimidazoles 1 homolog, beta (S. cerevisiae) (Bub1b)	NM_009773	AK088502	0.560661	-6.50715	#N/A	0.00519218	0.594984	#N/A
0	-0.63481	-0.196922	-1.3265	cDNA sequence BC027246 (BC027246)	NM_146218	0	0.558102	-4.17895	13.2687	0.00380153	0.164678	3.57272e-09
Bcl7c	-0.906032	-0.145714	-0.528776	B-cell CLL/lymphoma 7C (Bcl7c)	NM_009746	0	0.556753	-6.46344	-3.95489	0.00380419	0.578762	0.0506804
Sf3a3	-0.668526	-0.237009	-0.853877	splicing factor 3a, subunit 3 (Sf3a3)	NM_029157	AK030743	0.5556	-4.10742	1.27627	0.00380615	0.157962	0.000364118
Mybl2	-2.05667	-0.547642	-1.34305	myeloblastosis oncogene-like 2 (Mybl2)	NM_008652	AK028497	0.553612	-2.15435	13.783	0.00380785	0.054141	2.18668e-09
Ldb1	0.658401	-0.122033	0.335283	LIM domain binding 1 (Ldb1)	NM_010697	AK048463	0.553448	-5.55356	-5.90058	0.00380785	0.348609	0.308066
Nup133	-1.4499	-0.115305	-0.588273	nucleoporin 133 (Nup133)	NM_172288	0	0.553318	-5.86682	-4.86198	0.00380785	0.413028	0.161522
Galnt2	0.7231	-0.106383	0.679988	UDP-N-acetyl-alpha-D-galactosamine:polypeptide N-acetylgalactosaminyltransferase 2 (Galnt2)	NM_139272	0	0.550824	-5.88377	-1.82776	0.0038146	0.416495	0.0067679
Plk3	-1.64411	0.434255	-1.92433	polo-like kinase 3 (Drosophila) (Plk3)	NM_013807	0	0.550091	-5.80873	35.8858	0.00381508	0.400881	8.69305e-19
0	-1.08068	-0.259128	#N/A	0	0	0	0.547628	-2.85973	#N/A	0.00523194	0.0795777	#N/A
Scotin	0.774843	0.415171	1.14919	scotin gene (Scotin)	NM_025858	AK009225,AK088188,AK045368,D530036A18,AK090357,AK033545	0.546082	-1.25414	8.16021	0.00382511	0.0329765	4.76305e-07
Nol5	-1.24615	-0.300038	-1.72211	nucleolar protein 5 (Nol5)	NM_018868	0	0.544013	-4.39301	27.3045	0.00383038	0.184322	3.9997e-15
0	0.915332	0.131487	0.611436	RIKEN cDNA B230312A22 gene (B230312A22Rik)	NM_172691	AK045811,AK083914	0.543527	-6.82239	-2.85804	0.00445921	0.717314	0.017976
N4B3_MOUSE	-0.921277	-0.293058	-0.955683	RIKEN cDNA C330016O10 gene (C330016O10Rik)	NM_145974	AK049249,AK077848	0.543338	-3.96921	3.42019	0.00445921	0.146627	4.66841e-05
0	1.75944	0.247678	1.88282	cDNA sequence BC064033 (BC064033)	NM_173375	AK045849	0.540665	-6.44813	13.6529	0.00446343	0.574143	3.09438e-09
0	-1.18993	-0.0603425	#N/A	0	0	AK019832	0.536686	-6.80813	#N/A	0.00526409	0.710492	#N/A
0	-1.80479	-0.094568	-3.09214	0	0	0	0.53638	-7.10912	104.062	0.00385135	0.88607	6.22077e-48
0	0.731408	-0.0459242	0.477156	ERO1-like (S. cerevisiae) (Ero1l)	NM_015774,XM_489197	AK009667	0.534604	-6.99974	-4.55919	0.00385559	0.808351	0.0893596
0	1.08638	-0.0616491	#N/A	0	0	0	0.531687	-6.93434	#N/A	0.00527998	0.770923	#N/A
Anapc5	-0.841932	0.0435373	-0.489898	anaphase-promoting complex subunit 5 (Anapc5)	NM_021505	AK031432,AK012579,AK075969,AK088327	0.530329	-7.00783	-4.41578	0.00386672	0.81325	0.0781717
0	-0.77525	0.0429553	-0.877683	midline 1 (Mid1)	NM_010797	0	0.528899	-7.14085	1.75599	0.00386973	0.920624	0.000230334
0	-1.46205	-0.313802	#N/A	asparagine-linked glycosylation 6 homolog (yeast, alpha-1,3,-glucosyltransferase) (Alg6)	NM_178784	AK087630	0.524903	-3.95913	#N/A	0.0053116	0.198425	#N/A
Dek	-0.853018	0.102017	-0.91372	DEK oncogene (DNA binding) (Dek)	NM_025900	AK007546,AK033451	0.523413	-6.76665	2.50727	0.00388747	0.692922	0.000111314
Q9D1L2	0.789894	1.61185	2.08364	0	0	AK003388	0.51951	5.34021	43.3165	0.00389833	0.00140621	5.86389e-22
Fus	-0.971694	-0.510512	-1.30641	fusion, derived from t(12;16) malignant liposarcoma (human) (Fus)	NM_139149	AK032815	0.519239	0.854971	12.6534	0.00389833	0.0105346	6.37442e-09
0	-0.915251	-0.0481766	-1.08861	0	0	0	0.517483	-6.88321	6.58255	0.00390039	0.829065	2.20357e-06
Nudt5	-0.951589	0.0448179	-0.471701	nudix (nucleoside diphosphate linked moiety X)-type motif 5 (Nudt5)	NM_016918	AK088222	0.516781	-6.992	-4.61942	0.00390078	0.803907	0.0946132
0	0.854552	-0.0728496	0.60891	cDNA sequence BC061259 (BC061259)	NM_198424	AK037138	0.515278	-6.56573	-2.89391	0.00390193	0.613643	0.0185743
Tap1	0.863974	0.032107	0.523119	transporter 1, ATP-binding cassette, sub-family B (MDR/TAP) (Tap1)	NM_013683	AK040919	0.509258	-7.07479	-4.02414	0.00392178	0.859295	0.0539652
Rras2	0.611692	-0.34104	#N/A	Harvey rat sarcoma oncogene, subgroup R (Rras)	NM_009101	0	0.508475	-1.79028	#N/A	0.00392247	0.0439435	#N/A
Control: Negative- Randomly generated oligo	-1.27385	0.0122088	-0.0468183	0	0	0	0.504562	-7.1722	-6.85224	0.00538757	0.967936	0.970082
0	-0.734577	0.153888	-0.501766	Sec61 beta subunit (Sec61b)	NM_024171	AK008468,AK008739,AK004505	0.502552	-6.79982	-4.27882	0.00393864	0.706411	0.0685342
Ndrg4	0.874951	0.119695	0.290679	N-myc downstream regulated gene 4 (Ndrg4)	NM_145602	AK090374	0.502298	-6.40218	-6.37589	0.00393864	0.559055	0.632134
Bcl2l1	-0.84649	1.5124	0.315552	0	0	0	0.50081	4.1066	-6.05003	0.00394194	0.0024566	0.352902
0	-1.54599	0.032481	-1.73025	0	0	0	0.497435	-7.08436	27.6318	0.00460459	0.866849	2.90606e-15
Odc	-1.45155	0.142856	-1.30007	ornithine decarboxylase, structural 1 (Odc1)	NM_013614	AK077679	0.491676	-6.12875	12.461	0.00397357	0.478602	7.65628e-09
0	-1.09304	0.347441	#N/A	procollagen, type IV, alpha 6 (Col4a6)	NM_053185	0	0.488611	-6.69737	#N/A	0.00543209	0.664304	#N/A
Control: E. coli	-1.4906	0.0549706	#N/A	0	0	0	0.485775	-6.93275	#N/A	0.00543923	0.77019	#N/A
Ddx18	-0.766136	-0.237097	-0.846343	DEAD (Asp-Glu-Ala-Asp) box polypeptide 18 (Ddx18)	NM_025860	AK075864,AK019845	0.485522	-4.67017	1.12719	0.00398657	0.214772	0.000420384
0	-1.08545	-0.161603	-1.51826	RIKEN cDNA 2700022J23 gene (2700022J23Rik)	NM_175186	AK089989,AK043334,AK052618	0.48513	-6.59602	19.6172	0.00398657	0.624304	7.58407e-12
D8Wsu49e	1.02983	0.20407	0.91077	DNA segment, Chr 8, Wayne State University 49, expressed (D8Wsu49e)	NM_028007	AK009867	0.484722	-5.1873	2.44465	0.00398657	0.284037	0.00011852
0	-0.70759	0.340367	-0.5889	0	0	0	0.484638	-3.71151	-3.17284	0.00398657	0.127486	0.0242275
0	-1.32649	-0.119038	#N/A	vomeronasal 1 receptor, D10 (V1rd10)	NM_207543	0	0.48326	-6.54492	#N/A	0.00544474	0.607357	#N/A
Foxf1a	-0.855003	-0.680555	-1.57691	forkhead box F1a (Foxf1a)	NM_010426	0	0.482233	1.31889	21.7299	0.00399115	0.00813751	9.49703e-13
0	-0.886436	-0.586153	-1.49386	0	0	AK002673	0.481313	-0.908376	18.762	0.00399169	0.0274947	1.73891e-11
0	-1.20928	0.114992	#N/A	0	0	0	0.480639	-6.45043	#N/A	0.00544833	0.630913	#N/A
Gtpbp2	0.851441	0.174279	0.510222	GTP binding protein 2 (Gtpbp2)	NM_019581	AK087511	0.480533	-6.13343	-4.17923	0.00399169	0.480021	0.0625496
0	0.685756	0.0755144	0.922096	RIKEN cDNA 1810017G16 gene (1810017G16Rik)	NM_021502	AK007526	0.480169	-6.70681	2.68623	0.00399169	0.668346	9.41633e-05
0	-0.968877	0.137739	-0.690867	cDNA sequence BC023823 (BC023823)	NM_153566	0	0.479229	-5.11957	-1.6542	0.00399169	0.273707	0.00576023
0	-1.411	-0.220332	-1.69251	cDNA sequence BC028450 (BC028450)	NM_173790	AK033104	0.477782	-5.62822	26.1284	0.00399395	0.571904	1.26192e-14
0	-0.637918	0.0472521	-0.584811	0	0	0	0.476193	-6.9906	-3.2287	0.00399613	0.802921	0.0256434
0	-1.11661	#N/A	#N/A	PREDICTED: RIKEN cDNA 2810032E02 gene (2810032E02Rik)	XM_484396	AK012850	0.47586	#N/A	#N/A	0.0054581	#N/A	#N/A
Q8BWI8	1.85767	-0.212981	0.700851	0	0	AK052380	0.473028	-4.96545	-1.49249	0.00399914	0.251404	0.00495318
Crb3	1.09955	0.402599	1.33157	0	0	AK077528	0.472955	-3.81668	13.4256	0.00399914	0.134671	3.07762e-09
0	-0.888477	-0.0126375	-0.642293	RIKEN cDNA B130016L12 gene (B130016L12Rik)	NM_144835	0	0.472459	-7.16683	-2.40782	0.00399914	0.956759	0.0116346
0	0.909369	0.499848	1.41297	cDNA sequence BC031353 (BC031353)	NM_153584	6330415I01	0.472089	1.41406	16.0256	0.00467389	0.0077937	2.50762e-10
0	-1.03012	-0.350344	-1.02695	PREDICTED: similar to 40S ribosomal protein SA (p40) (34/67 kDa laminin receptor) (LOC433687)	XM_485358	0	0.468816	-2.94923	5.06445	0.0040106	0.0833111	9.53308e-06
Ndfip1	0.816911	0.627097	1.16461	PREDICTED: Nedd4 family interacting protein 1 (Ndfip1)	XM_128893	AK050560,0610010M22	0.46401	-5.35595	8.57562	0.00402592	0.31262	3.18207e-07
Trpm4	0.777539	-0.111829	1.12484	transient receptor potential cation channel, subfamily M, member 4 (Trpm4)	NM_175130	AK003969,AK044094	0.46357	-6.81332	7.51589	0.00402592	0.713322	8.90539e-07
Myb	-0.930906	0.146861	-1.75573	0	0	AK088079,AK088020	0.462746	-5.82686	28.6653	0.00402683	0.404644	1.04589e-15
0	1.12586	-0.104498	0.991617	RIKEN cDNA 1200013F24 gene (1200013F24Rik)	NM_025822	AK004742,AK013083	0.462454	-6.49963	4.23453	0.00468569	0.592174	2.13918e-05
0	1.41542	-0.0819653	1.88077	0	0	AK004128	0.461613	-6.6923	33.9572	0.00468569	0.729161	5.72581e-18
0	-1.60674	-0.252389	-1.16221	RIKEN cDNA 2410004L22 gene (2410004L22Rik)	NM_029621	AK010398	0.461501	-5.42209	8.51055	0.00402932	0.416037	3.39517e-07
Herpud1	0.826132	0.92163	1.64451	homocysteine-inducible, endoplasmic reticulum stress-inducible, ubiquitin-like domain member 1 (Herpud1)	NM_022331	AK081688	0.459995	0.939033	24.2644	0.0040328	0.010096	7.85791e-14
Hexa	1.37888	0.499421	2.48408	hexosaminidase A (Hexa)	NM_010421	AK075895,AK080777,1500032K09,AK075911,2610025L23	0.458561	-0.886609	64.6029	0.00403424	0.027245	4.5288e-31
Elavl1	-0.599059	-0.000143266	-0.747451	ELAV (embryonic lethal, abnormal vision, Drosophila)-like 1 (Hu antigen R) (Elavl1)	NM_010485	AK034536,AK028769,AK080365,AK089088	0.458447	-7.179	-0.707053	0.00403424	0.999418	0.0023817
0	1.27209	-0.168368	1.20926	0	0	AK032398	0.458174	-6.61149	1.59851	0.00550532	0.694582	0.000356909
0	0.66394	0.396315	1.05837	RIKEN cDNA 1200006O19 gene (1200006O19Rik)	NM_026164	AK084928,AK017838,AK004621	0.456974	-1.01109	5.82708	0.0040376	0.0290595	4.54718e-06
Ptx3	-1.34484	-0.439132	-0.94364	pentaxin related gene (Ptx3)	NM_008987	0	0.451653	-4.37663	-1.71117	0.00405333	0.244363	0.00815715
Vkorc1l1	-0.592028	-0.0379109	-0.404602	vitamin K epoxide reductase complex, subunit 1-like 1 (Vkorc1l1), transcript variant 2	NM_001001327	AK078942	0.448833	-7.03491	-5.30371	0.00405962	0.830929	0.178506
Bphl	0.87392	-0.368892	0.439823	biphenyl hydrolase-like (serine hydrolase, breast epithelial mucin-associated antigen) (Bphl)	NM_026512	AK078232,AK007606,AK008202	0.446596	-2.85639	-4.95759	0.00406591	0.0793877	0.129602
Nap1l4	-0.82625	0.152809	-1.22623	nucleosome assembly protein 1-like 4 (Nap1l4)	NM_008672	AK090112	0.44579	-5.94409	10.2901	0.00406677	0.430045	6.11445e-08
Cst3	1.92198	1.6068	3.39828	cystatin C (Cst3)	NM_009976	AK013676,AK014368,AK002438	0.444232	3.20054	127.186	0.0040705	0.00345195	7.60791e-58
Fancd2	-1.4082	-0.164103	-1.23168	PREDICTED: Fanconi anemia, complementation group D2 (Fancd2)	XM_132796	0	0.442175	-5.9698	10.4459	0.00407612	0.677734	5.28249e-08
0	-1.08085	#N/A	#N/A	RIKEN cDNA 2310069N01 gene (2310069N01Rik)	NM_029667	AK010137	0.44118	#N/A	#N/A	0.00556454	#N/A	#N/A
#N/A	1.07414	0.705284	#N/A	#N/A	#N/A	#N/A	0.439938	-1.2706	#N/A	0.00556694	0.033292	#N/A
0	1.01124	-0.304309	0.651542	RIKEN cDNA 2010003I19 gene (2010003I19Rik)	NM_027241	AK008069	0.437359	-3.13921	-2.26856	0.00474794	0.0923077	0.010191
Acate2	-0.695971	0.178349	-0.661968	acyl-Coenzyme A thioesterase 2, mitochondrial (Acate2)	NM_019736	AK076513,AK002892,AK088082,AK009717	0.435333	-5.42723	-2.10918	0.00409966	0.323396	0.00878967
0	-0.853514	-0.201434	-1.50592	0	0	AK033923	0.433726	-5.4279	19.183	0.00410179	0.323434	1.15481e-11
0	-1.05976	-0.185101	#N/A	RIKEN cDNA 1100001G20 gene (1100001G20Rik)	NM_183249	AK003164,AK003352	0.433339	-4.77153	#N/A	0.00558583	0.254726	#N/A
Impdh2	-1.0624	0.0530264	-0.731982	inosine 5'-phosphate dehydrogenase 2 (Impdh2)	NM_011830	AK002676,AK011777	0.431951	-6.98177	-3.76386	0.00558583	0.797026	0.0575271
0	-1.03185	-0.335984	-0.501823	tubulin, alpha 1 (Tuba1)	NM_011653	0	0.430491	-3.98647	-4.27816	0.00476988	0.147643	0.0685123
Fgd4	1.09661	0.786529	0.75867	FYVE, RhoGEF and PH domain containing 4 (Fgd4)	NM_139232	AK028302	0.428064	-0.499	-0.510424	0.00412134	0.0222073	0.00198317
D1Ucla4	1.12352	-0.166954	1.1436	WD repeat domain 42A (Wdr42a)	NM_153555	AK035701	0.424802	-6.27314	8.01106	0.00478576	0.520191	5.51341e-07
Calr	0.670267	-0.00720371	1.22879	0	0	AK075605	0.424642	-7.17438	10.3631	0.00413047	0.974142	5.68144e-08
Cdkn2d	-0.871348	0.0276764	-1.19586	cyclin-dependent kinase inhibitor 2D (p19, inhibits CDK4) (Cdkn2d)	NM_009878	0	0.424365	-7.11752	9.43411	0.00413047	0.894569	1.40742e-07
Mrpl13	-0.721135	-0.18573	-1.27016	mitochondrial ribosomal protein L13 (Mrpl13)	NM_026759	AK003283	0.423464	-5.56744	11.5663	0.00413047	0.351609	1.79833e-08
0	-1.14026	0.00946037	-0.941774	PREDICTED: RIKEN cDNA 4432409B16 gene (4432409B16Rik)	XM_111232	0	0.418605	-7.03437	3.11306	0.00414228	0.985045	6.24724e-05
Zdhhc2	-0.997755	-0.321319	-0.993117	zinc finger, DHHC domain containing 2 (Zdhhc2)	NM_178395	AK018284,AK030662,AK046533	0.414813	-2.82335	-1.15656	0.00415138	0.0900683	0.00485591
Glg1	1.0201	0.0498617	0.676525	golgi apparatus protein 1 (Glg1)	NM_009149	AK050772	0.412402	-6.94541	-1.88242	0.00415742	0.775984	0.00709618
Siat9	-0.931037	0.376921	-0.462404	sialyltransferase 9 (CMP-NeuAc:lactosylceramide alpha-2,3-sialyltransferase) (Siat9)	NM_011375	AK012961	0.405453	-1.60314	-4.72049	0.00417674	0.0395683	0.104006
PS23_MOUSE	0.642665	2.47996	1.24911	RIKEN cDNA 2310046G15 gene (2310046G15Rik)	NM_029614	AK078518,AK009847,AK033671,AK034439	0.405151	6.03221	10.9492	0.00417674	0.00105937	3.25692e-08
Acadl	0.85652	-0.00885353	0.902532	acetyl-Coenzyme A dehydrogenase, long-chain (Acadl)	NM_007381	AK018319,AK005140,0610012E17	0.405148	-7.17415	2.2708	0.00417674	0.973357	0.000140326
Q80TP9	1.02965	0.229412	1.27262	0	0	AK044302	0.404866	-3.5981	11.6392	0.00483979	0.119725	1.67715e-08
0	-0.861579	-0.366246	-1.09676	RIKEN cDNA 1100001I19 gene (1100001I19Rik)	NM_172920	AK031291	0.402693	-3.43929	6.79002	0.00418185	0.108284	1.80311e-06
Eya2	1.4554	-0.0554194	0.638322	eyes absent 2 homolog (Drosophila) (Eya2)	NM_010165	0	0.398755	-7.03701	-2.46701	0.00419504	0.832525	0.0123241
Fkbp5	-1.0177	2.4992	1.14329	FK506 binding protein 5 (Fkbp5)	NM_010220	0	0.397553	7.51031	8.00283	0.00419751	0.000756129	5.55611e-07
0	0.831933	-0.0747948	0.539671	0	0	0	0.394998	-6.5048	-3.81942	0.00420313	0.594123	0.0448637
0	-1.06597	-0.731971	-1.99428	0	0	AK018532	0.394976	-3.1003	39.0757	0.00420313	0.104638	3.97835e-20
Q9D9N6	-1.07798	-0.27595	#N/A	PREDICTED: RIKEN cDNA 1700041C02 gene (1700041C02Rik)	XM_131596	AK078362	0.392588	-3.01049	#N/A	0.00573855	0.0859239	#N/A
0	-1.01783	0.150007	-0.664634	0	0	AK076985	0.391111	-5.99389	-2.06803	0.00421297	0.441781	0.00847897
Slac2b	-1.11273	#N/A	-1.32306	synaptotagmin-like homologue lacking C2 domains b (Slac2b)	NM_176846	0	0.391084	#N/A	13.1627	0.00573955	#N/A	3.95574e-09
Ap3s1	1.08393	1.18922	1.85007	adaptor-related protein complex 3, sigma 1 subunit (Ap3s1)	NM_009681	AK002565,AK020631	0.390649	5.19926	32.6239	0.00421297	0.00152803	2.1292e-17
Olfr643	-1.09387	-0.0387915	#N/A	olfactory receptor 643 (Olfr643)	NM_147077	0	0.389453	-7.0271	#N/A	0.00574256	0.825657	#N/A
0	-2.36874	-0.907767	-0.960986	RIKEN cDNA 2810417H13 gene (2810417H13Rik)	NM_026515	AK013105	0.389304	-2.66802	3.53848	0.00421422	0.0830454	4.16243e-05
0	-1.0698	-0.283558	#N/A	0	0	0	0.387807	-4.41418	#N/A	0.00574256	0.211914	#N/A
Myh11	-1.04529	-0.310923	-1.23661	myosin heavy chain 10, non-muscle (Myh10)	NM_175260	AK045066,AK029236,AK045074,AK052435	0.387623	-4.12387	10.5875	0.00488279	0.1816	4.63639e-08
Zfyve26	1.06342	-0.117759	0.0404974	PREDICTED: zinc finger, FYVE domain containing 26 (Zfyve26)	XM_127031	AK079105,AK029679	0.387542	-6.07312	-7.18974	0.00574256	0.513143	0.964284
Adsl	-0.877928	-0.1302	-0.92929	adenylosuccinate lyase (Adsl)	NM_009634	AK051111,AK049372	0.385218	-5.6693	-1.86673	0.0042281	0.371734	0.00942872
Tm4sf8	0.790187	0.432116	0.992122	transmembrane 4 superfamily member 8 (Tm4sf8)	NM_019793	AK006798	0.383081	-3.89955	4.24619	0.00423267	0.140878	2.11459e-05
0	0.832985	0.381123	0.836915	0	0	AK049136	0.382923	-1.74217	0.942501	0.00423267	0.0427919	0.000500444
Negative control:Arabidopsis	-1.05102	-0.317378	#N/A	0	0	0	0.381402	-5.65881	#N/A	0.00576439	0.369721	#N/A
Spata3	0.771063	-0.141369	#N/A	spermatogenesis associated 3 (Spata3)	NM_027300	AK006491	0.380817	-6.45674	#N/A	0.00489159	0.576613	#N/A
Stat5a	1.14969	0.0370126	1.53639	signal transducer and activator of transcription 5A (Stat5a)	NM_011488	0	0.379641	-7.10288	20.2617	0.00424342	0.881247	4.01941e-12
Actn4	0.663977	0.164793	0.817214	actinin alpha 4 (Actn4)	NM_021895	AK077839,AK030237	0.376536	-6.02658	-2.99963	0.0042499	0.450223	0.0281492
Fbxl20	1.10818	-0.0749698	0.592366	PREDICTED: F-box and leucine-rich repeat protein 20 (Fbxl20)	XM_126674	AK012109	0.376305	-6.59018	-3.1252	0.0042499	0.622017	0.023217
Olfr370	-1.3333	0.145688	#N/A	olfactory receptor 370 (Olfr370)	NM_146270	0	0.375166	-6.00538	#N/A	0.005785	0.444737	#N/A
0	2.50149	-0.982683	0.810577	0	0	AK010042	0.374474	3.52644	0.437528	0.00490152	0.00298152	0.000814011
Prkca	-0.673884	-0.900916	-1.34603	protein kinase C, alpha (Prkca)	NM_011101	0	0.373875	3.0951	13.8763	0.00425731	0.0035485	2.00247e-09
Spred2	-0.678397	-0.0760336	-1.13251	sprouty protein with EVH-1 domain 2, related sequence (Spred2)	NM_033523	AK036430	0.372923	-6.75228	7.71732	0.00425884	0.686267	7.35504e-07
ENH_MOUSE	0.923398	0.211326	0.891728	0	0	AK089779	0.371176	-3.69422	2.0452	0.00426354	0.126548	0.000174891
CMF9_MOUSE	-1.11573	-0.105943	#N/A	0	0	AK081256	0.368854	-6.79812	#N/A	0.00581281	0.778351	#N/A
Mll5	1.13062	0.0805808	0.634407	PREDICTED: similar to myeloid/lymphoid or mixed-lineage leukemia 5 (LOC433853)	XM_485571	AK035078	0.366193	-6.79368	-2.52499	0.00427891	0.703993	0.0130275
D5Wsu178e	-0.744413	-0.145253	-0.558061	DNA segment, Chr 5, Wayne State University 178, expressed (D5Wsu178e)	NM_027652	AK048011,AK079325,AK040745	0.364217	-6.25801	-3.58448	0.00428456	0.515264	0.035963
Cct4	-0.66897	-0.281116	-0.75107	chaperonin subunit 4 (delta) (Cct4)	NM_009837	AK010634,AK088703	0.362797	-4.29311	-0.64395	0.00428798	0.175527	0.00224598
Dach2	-1.28253	0.0345582	#N/A	0	0	AK041446,AK038687	0.362541	-7.03838	#N/A	0.00583741	0.833394	#N/A
Bbs2	0.647275	-0.224915	0.512724	Bardet-Biedl syndrome 2 homolog (human) (Bbs2)	NM_026116	AK010779,AK009904	0.361572	-5.54437	-4.14945	0.00429062	0.34635	0.0608364
Rora	1.06828	0.738201	1.529	0	0	AK034375,AK043990	0.361052	-4.39219	19.9982	0.00493457	0.209721	5.2263e-12
Q8C769	-0.852048	-0.213754	-1.19374	0	0	AK052420	0.360725	-5.00135	9.3749	0.00429175	0.256155	1.49081e-07
0	1.16712	0.164716	0.974281	0	0	AK053630	0.359379	-5.30257	-1.37105	0.0049399	0.338954	0.00592772
Smarca4	0.968542	-0.440123	0.19381	SWI/SNF related, matrix associated, actin dependent regulator of chromatin, subfamily a, member 2 (Smarca2), transcript variant 1	NM_011416	AK020092	0.358323	-0.327755	-6.77169	0.00494239	0.0201054	0.664016
Slc12a6	0.811717	0.0474618	0.44803	solute carrier family 12, member 6 (Slc12a6)	NM_133648,NM_133649	0	0.356942	-7.06005	-4.87279	0.00430241	0.84789	0.120087
Mrpl11	-0.696602	-0.0423296	-0.342712	mitochondrial ribosomal protein L11 (Mrpl11)	NM_025553	AK010329	0.353778	-6.9742	-6.18514	0.0043082	0.792538	0.535697
H2afz	-1.4115	0.121919	-0.789909	0	0	0	0.353437	-6.21282	-3.25361	0.0043082	0.553898	0.0357608
Dnajc11	-0.655797	0.0829384	-0.861971	0	0	AK053156	0.353248	-6.4475	1.43789	0.0043082	0.573961	0.000312666
Kcnn4	-1.09127	-0.360288	-0.99671	potassium intermediate/small conductance calcium-activated channel, subfamily N, member 4 (Kcnn4)	NM_008433	AK085752,AK010943	0.35254	-2.36953	4.35239	0.00430878	0.0711587	1.91149e-05
F2r	-1.04364	-0.280825	#N/A	coagulation factor II (thrombin) receptor (F2r)	NM_010169	AK085990	0.345547	-3.64413	#N/A	0.00587895	0.140626	#N/A
Tex292	-0.886766	-0.111312	-0.688944	testis expressed gene 292 (Tex292)	NM_011574	0	0.344474	-6.77863	-1.68508	0.00432948	0.69817	0.00592726
Rin1	0.792047	-0.419464	-0.0451111	0	0	0	0.344351	-1.51388	-7.18514	0.00432948	0.0375084	0.960282
Mapk8ip	1.00656	0.0549835	0.927407	mitogen activated protein kinase 8 interacting protein 1 (Mapk8ip1)	NM_011162	0	0.344079	-7.10013	2.80054	0.00432948	0.87874	8.44631e-05
Tuba6	-0.622503	1.13974	0.0589953	tubulin, alpha 6 (Tuba6)	NM_009448	0	0.34404	-1.97304	-7.16832	0.00432948	0.0490496	0.946764
Hr	-1.17691	-0.972	-1.29786	hairless (Hr)	NM_021877	AK076280	0.342235	1.46771	12.3941	0.00433452	0.00757019	8.14412e-09
0	1.3664	0.0708286	0.921473	PREDICTED: RIKEN cDNA 1190002N15 gene (1190002N15Rik)	XM_147036	0	0.34057	-7.16235	2.67286	0.004339	0.949835	9.53938e-05
Gpr48	1.13445	0.587519	1.41324	PREDICTED: G protein-coupled receptor 48 (Gpr48)	XM_355385	AK044357	0.339886	-0.357976	16.0346	0.00433947	0.0203935	2.48831e-10
Asrij	0.616026	0.0311397	0.371752	OCIA domain containing 1 (Ociad1)	NM_023429	AK078909,AK077904,AK080795,AK082769,AK082781	0.339331	-7.1183	-5.60051	0.00433947	0.895412	0.233906
Apg12l	0.859914	1.24666	2.15949	autophagy 12-like (S. cerevisiae) (Apg12l)	NM_026217	AK008698,AK005405,AK016474	0.328138	3.90244	47.0622	0.00438109	0.00256795	1.43919e-23
Negative control:Arabidopsis	-1.04147	0.183523	#N/A	0	0	0	0.326416	-5.00732	#N/A	0.00593631	0.25689	#N/A
Bhc80	0.650085	-0.158061	0.383654	0	0	AK078021,AK037174	0.326368	-5.39048	-5.49587	0.00438551	0.317716	0.212941
0	-1.09831	0.0626811	#N/A	0	0	0	0.323736	-6.86403	#N/A	0.00593631	0.736815	#N/A
0	1.41861	-0.204325	0.885145	0	0	AK028406	0.32249	-5.37784	1.90906	0.00505346	0.315799	0.000199141
[truncated: 1,924 more rows]

## Sheet: Read me
M-value equals the 2log of fold-change, a value of 2 equals a 4-fold up-regulation or a 400% increase, a value of -2 equals a 4-fold down-regulation or a decrease by 75%.Negative M-value indicates down-regulation of the transcript, a positive value up-regulation.
Bold M-value denotes differentially expressed gene as defines by the empirical Bayes moderated t-test
B-value empirical Bayes moderated t-test , cut-off: B>0.0, |2logFC| > 0.4, ranks the genes according to likelyhood of being differentially expressed. The higher B-value, the more likely to be changed.
